# Supplementary material for: Precision information extraction for rare disease epidemiology at scale
Source: J Transl Med. 2023 Feb 28;21:157. doi: 10.1186/s12967-023-04011-y (PMC9972634; doi:10.1186/s12967-023-04011-y)
Supplement: Supplementary file 1 — Additional file 1. Supplementary Methods 1 describes two algorithms used in the training and deployment of the epidemiology information extraction model and pipeline. The first algorithm describes in pseudocode how data used for training the BioBERT model was prelabeled in a weakly-supervised fashion. The second algorithm describes a method used to identify rare disease terms in abstracts. [file 12967_2023_4011_MOESM1_ESM.xlsx]

## Sheet: README
Title	Precision Information Extraction for Rare Disease Epidemiology at Scale: A Deep Learning Approach
Authors	William Z. Kariampuzha, B.S., Gioconda Alyea, M.D., M.S., Chunxu Qu, Ph.D., Haley Chatelaine, Ph.D., Jaleal Sanjak, Ph.D., Arjun Yadaw, Ph.D., Ewy Mathé, Ph.D., Eric Sid, M.D., Yanji Xu, Ph.D., Qian Zhu, Ph.D.
Datasheets	Description
Pretrained Model Validation	This sheet shows the performance of each pretrained model on the validated dataset (described in Methods 2A and Results: Model Development) at entity-level and token-level both overall with microaveraging and broken down by entity class.
Dataset Annotation Counts 1	This sheet contains the raw numbers of each tag in each dataset and other summary statistics about the manually validated dataset.
Dataset Annotation Counts 2	This sheet contains a pie chart that summarizes Dataset Annotation Counts 1
Filtered Orphanet Comparison	This contains the results of the model's comparison to Orphanet, filtered to only include results where our disease identification algorithm identified 1 or less GARD IDs and our model identified at least one STAT in text. The left side contains Orphanet's extraction. The right contains our extraction. The middle is the source both are drawing from.

## Sheet: Pre-trained Model Validation
ENTITY	METRIC | Pre-trained Model:	BioBERT-Large-Cased-v1.1	BioBERT-Base-Cased-v1.2	PubMedBERT	PubMedBERT+PMC	BlueBERT base	BlueBERT large
TOKEN LEVEL METRICS
Overall	Precision	0.834492	0.824742	0.82361	0.8241758241758241	0.8287292817679558	0.8182748039549949
	Recall	0.832466	0.826731	0.834783	0.8471584892340275	0.851063829787234	0.8301625735039778
	F1	0.833478	0.825735	0.829159	0.835509138381201	0.8397480755773268	0.8241758241758242
	Accuracy	0.968254	0.966858	0.967345	0.968351	0.969228	0.965625
DIS	Precision	0.805534	0.791764	0.78445	0.7820414428242517	0.793613707165109	0.7766768292682927
	Recall	0.791764	0.791764	0.802994	0.8106603023070803	0.820450885668277	0.7929961089494163
	F1	0.798589	0.791764	0.793614	0.7960937499999999	0.8068091844813936	0.784751636503658
ABRV	Precision	0.72089	0.730903	0.7385964912280701	0.7411971830985915	0.7464539007092199	0.7334494773519163
	Recall	0.847082	0.847082	0.8487903225806451	0.8609406952965235	0.8716356107660456	0.8556910569105691
	F1	0.778908	0.784716	0.7898686679174484	0.7965941343424786	0.8042024832855778	0.7898686679174485
LOC	Precision	0.935714	0.885135	0.8972602739726028	0.9003436426116839	0.888135593220339	0.888135593220339
	Recall	0.829114	0.808642	0.8238993710691824	0.8534201954397395	0.8590163934426229	0.8264984227129337
	F1	0.879195	0.845161	0.859016393442623	0.8762541806020067	0.8733333333333333	0.8562091503267973
DATE	Precision	0.977654	0.961538	0.9510869565217391	0.9562841530054644	0.9668508287292817	0.9562841530054644
	Recall	0.988701	0.988701	0.9887005649717514	0.9887005649717514	0.9887005649717514	0.9887005649717514
	F1	0.983146	0.97493	0.9695290858725762	0.9722222222222222	0.9776536312849162	0.9722222222222222
ETHN	Precision	0.634615	0.611111	0.673469387755102	0.7333333333333333	0.717391304347826	0.6470588235294118
	Recall	0.916667	0.891892	0.8461538461538461	0.9428571428571428	0.8918918918918919	0.868421052631579
	F1	0.75	0.725275	0.75	0.8250000000000001	0.7951807228915664	0.7415730337078651
SEX	Precision	0.974684	0.974684	0.9746835443037974	0.9746835443037974	0.9746835443037974	0.9746835443037974
	Recall	0.987179	0.974684	1.0	0.9746835443037974	0.9871794871794872	0.9871794871794872
	F1	0.980892	0.974684	0.9871794871794872	0.9746835443037974	0.980891719745223	0.980891719745223
EPI	Precision	0.962343	0.962343	0.9543568464730291	0.9465020576131687	0.9504132231404959	0.9543568464730291
	Recall	0.954357	0.946502	0.9349593495934959	0.9504132231404959	0.9543568464730291	0.9504132231404959
	F1	0.958333	0.954357	0.944558521560575	0.9484536082474228	0.9523809523809524	0.9523809523809524
STAT	Precision	0.924242	0.928934	0.915	0.915	0.8926829268292683	0.9242424242424242
	Recall	0.729084	0.706564	0.7233201581027668	0.7408906882591093	0.7120622568093385	0.6984732824427481
	F1	0.815145	0.802632	0.8079470198675497	0.8187919463087249	0.7922077922077922	0.7956521739130434
ENTITY LEVEL METRICS
Overall	Precision	0.720401	0.6982872200263505	0.71343481138319	0.7147519582245431	0.7220405493786789	0.6898774983881367
	Recall	0.796009	0.7834441980783444	0.7967479674796748	0.8093126385809313	0.8159645232815964	0.7908351810790836
	F1	0.75632	0.7384186694531523	0.7527932960893855	0.7590987868284228	0.7661346287300486	0.7369146005509642
DIS	Precision	0.618182	0.6070640176600441	0.6359649122807017	0.6160337552742616	0.6282051282051282	0.5681818181818182
	Recall	0.658596	0.6658595641646489	0.7021791767554479	0.7070217917675545	0.711864406779661	0.6658595641646489
	F1	0.637749	0.6351039260969977	0.667433831990794	0.6583990980834273	0.6674233825198639	0.6131549609810479
ABRV	Precision	0.650215	0.6551724137931034	0.668859649122807	0.6811279826464208	0.6875	0.6702355460385439
	Recall	0.832418	0.8351648351648352	0.8379120879120879	0.8626373626373627	0.8763736263736264	0.8598901098901099
	F1	0.73012	0.7342995169082126	0.7439024390243902	0.7612121212121212	0.7705314009661836	0.753309265944645
LOC	Precision	0.779762	0.6878612716763006	0.6850828729281768	0.7085714285714285	0.7055555555555556	0.6666666666666666
	Recall	0.803681	0.7300613496932515	0.7607361963190185	0.7607361963190185	0.7791411042944786	0.7361963190184049
	F1	0.791541	0.7083333333333333	0.7209302325581396	0.7337278106508874	0.7405247813411079	0.6997084548104955
DATE	Precision	0.909091	0.8771929824561403	0.8571428571428571	0.8596491228070176	0.875	0.8
	Recall	0.925926	0.9259259259259259	0.8888888888888888	0.9074074074074074	0.9074074074074074	0.8888888888888888
	F1	0.917431	0.9009009009009009	0.8727272727272727	0.8828828828828829	0.8909090909090909	0.8421052631578948
ETHN	Precision	0.652174	0.58	0.675	0.775	0.7435897435897436	0.6666666666666666
	Recall	0.909091	0.8787878787878788	0.8181818181818182	0.9393939393939394	0.8787878787878788	0.8484848484848485
	F1	0.759494	0.6987951807228915	0.7397260273972603	0.8493150684931509	0.8055555555555556	0.7466666666666666
SEX	Precision	0.961538	0.961038961038961	0.9493670886075949	0.961038961038961	0.9615384615384616	0.9615384615384616
	Recall	0.986842	0.9736842105263158	0.9868421052631579	0.9736842105263158	0.9868421052631579	0.9868421052631579
	F1	0.974026	0.9673202614379085	0.967741935483871	0.9673202614379085	0.974025974025974	0.974025974025974
EPI	Precision	0.924242	0.905	0.9040404040404041	0.8955223880597015	0.91	0.91
	Recall	0.958115	0.9476439790575916	0.93717277486911	0.9424083769633508	0.9528795811518325	0.9528795811518325
	F1	0.940874	0.9258312020460359	0.9203084832904885	0.9183673469387755	0.9309462915601024	0.9309462915601024
STAT	Precision	0.75	0.6363636363636364	0.6666666666666666	0.6595744680851063	0.6590909090909091	0.725
	Recall	0.559322	0.4745762711864407	0.5084745762711864	0.5254237288135594	0.4915254237288136	0.4915254237288136
	F1	0.640777	0.5436893203883495	0.576923076923077	0.5849056603773585	0.5631067961165048	0.5858585858585859

## Sheet: Dataset Annotation Counts 1
Tags	Total	O	B-DIS	I-DIS	B-ABRV	I-ABRV	B-DATE	I-DATE	B-LOC	I-LOC	B-EPI	I-EPI	B-ETHN	I-ETHN	B-SEX	I-SEX	B-STAT	I-STAT	Total Entities (All Tags Except "O")
Counts Of Each Tag In Each Set
Training	114425	104107	2028	3023	1683	125	197	463	472	292	638	109	165	27	281	1	205	607	10316
Validation	30807	28407	405	614	363	58	54	121	163	99	191	39	33	0	76	1	57	126	2400
Test	13909	12617	158	274	243	29	23	73	61	57	95	21	16	0	36	0	50	156	1292
Total	159141	145131	2591	3911	2289	212	274	657	696	448	924	169	214	27	393	2	312	889	14008
Percentage of Each Tag in Each Set
Training	1	0.909827	0.0177234	0.0264191	0.0147083	0.00109242	0.00172165	0.00404632	0.00412497	0.00255189	0.0055757	0.000952589	0.00144199	0.000235962	0.00245576	8.73935e-06	0.00179157	0.00530478	0.0901551
Validation	1	0.922096	0.0131464	0.0199305	0.011783	0.00188269	0.00175285	0.00392768	0.00529101	0.00321356	0.00619989	0.00126595	0.00107119	0	0.00246697	3.24602e-05	0.00185023	0.00408998	0.0779044
Test	1	0.907111	0.0113596	0.0196995	0.0174707	0.00208498	0.00165361	0.0052484	0.00438565	0.00409807	0.00683011	0.00150981	0.00115033	0	0.00258825	0	0.00359479	0.0112158	0.0928895
Total	1	0.911965	0.0162812	0.0245757	0.0143835	0.00133215	0.00172174	0.00412841	0.00437348	0.00281511	0.00580617	0.00106195	0.00134472	0.000169661	0.00246951	1.25675e-05	0.00196053	0.00558624	0.0880226
Entity Classes	Total	O	DIS		ABRV		DATE		LOC		EPI		ETHN		SEX		STAT		Total Entities (All Entity Classes Except "O")
Counts of Each Entity Class in Each Set (B-{Tag} + I-{Tag})
Training	114425	104107	5051		1808		660		764		747		192		282		812		10316
Validation	30807	28407	1019		421		175		262		230		33		77		183		2400
Test	13909	12617	432		272		96		118		116		16		36		206		1292
Total	159141	145131	6502		2501		931		1144		1093		241		395		1201		14008
Percentage of Each Entity Class in Each Set
Training	1	0.909827	0.0441425		0.0158007		0.00576797		0.00667686		0.00652829		0.00167795		0.0024645		0.00709635		0.0901551
Validation	1	0.922096	0.0330769		0.0136657		0.00568053		0.00850456		0.00746584		0.00107119		0.00249943		0.00594021		0.0779044
Test	1	0.907111	0.031059		0.0195557		0.00690201		0.00848372		0.00833992		0.00115033		0.00258825		0.0148106		0.0928895
Total	1	0.911965	0.0408569		0.0157156		0.00585016		0.00718859		0.00686812		0.00151438		0.00248208		0.00754677		0.0880226
		Percentage of Each Entity Class by All Relevant Entity Classes in Each Set
		Training	0.489628		0.175262		0.0639783		0.0740597		0.0724118		0.0186119		0.0273362		0.0787127		1
		Validation	0.424583		0.175417		0.0729167		0.109167		0.0958333		0.01375		0.0320833		0.07625		1
		Test	0.334365		0.210526		0.0743034		0.0913313		0.0897833		0.0123839		0.0278638		0.159443		1
		Total	0.464163		0.178541		0.066462		0.0816676		0.0780268		0.0172045		0.0281982		0.0857367		1
		O	DIS		ABRV		DATE		LOC		EPI		ETHN		SEX		STAT
train	114425	104107	5051	0.489628	1808	0.175262	660	0.0639783	764	0.0740597	747	0.0724118	192	0.0186119	282	0.0273362	812	0.0787127
val	30807	28407	1019	0.424583	421	0.175417	175	0.0729167	262	0.109167	230	0.0958333	33	0.01375	77	0.0320833	183	0.07625
test	13909	12617	432	0.334365	272	0.210526	96	0.0743034	118	0.0913313	116	0.0897833	16	0.0123839	36	0.0278638	206	0.159443
Total	159141	145131	6502	0.464163	2501	0.178541	931	0.066462	1144	0.0816676	1093	0.0780268	241	0.0172045	395	0.0281982	1201	0.0857367
		Train	Validation	Test	Total
All	Total Annotations	114425	30807	13909	159141
O	Annotations	104107	28407	12617	145131
Entities
DIS	Annotations	5051	1019	432	6502
	% of Entity Annotations	0.489628	0.424583	0.334365	0.464163
ABRV	Annotations	1808	421	272	2501
	% of Entity Annotations	0.175262	0.175417	0.210526	0.178541
DATE	Annotations	660	175	96	931
	% of Entity Annotations	0.0639783	0.0729167	0.0743034	0.066462
LOC	Annotations	764	262	118	1144
	% of Entity Annotations	0.0740597	0.109167	0.0913313	0.0816676
EPI	Annotations	747	230	116	1093
	% of Entity Annotations	0.0724118	0.0958333	0.0897833	0.0780268
ETHN	Annotations	192	33	16	241
	% of Entity Annotations	0.0186119	0.01375	0.0123839	0.0172045
SEX	Annotations	282	77	36	395
	% of Entity Annotations	0.0273362	0.0320833	0.0278638	0.0281982
STAT	Annotations	812	183	206	1201
	% of Entity Annotations	0.0787127	0.07625	0.159443	0.0857367

## Sheet: Dataset Annotation Counts 2
	All Sets	Breakout Results for All Sets
O Tag	0.911965
DIS	0.0408569	0.464163
ABRV	0.0157156	0.178541
DATE	0.00585016	0.066462
LOC	0.00718859	0.0816676
EPI	0.00686812	0.0780268
ETHN	0.00151438	0.0172045
SEX	0.00248208	0.0281982
STAT	0.00754677	0.0857367

## Sheet: Orphanet-Comparison
Orphanet Data						Source		BioBERT Model Extraction
OrphaCode	Disease Name	Orpha Epi Type	Orpha Epi Class	Orpha Epi Rate	Orpha Loc	PMID	Title+Abstract	Epi Identifier	Epi Statistics	Model Location	Model Date	Model Sex	Model Ethnicity
61	Alpha-mannosidosis	Prevalence at birth	<1 / 1 000 000	0.09	Australia	9918480	Prevalence of lysosomal storage disorders. <h4>Context</h4>Lysosomal storage disorders represent a group of at least 41 genetically distinct, biochemically related, inherited diseases. Individually, these disorders are considered rare, although high prevalence values have been reported in some populations. These disorders are devastating for individuals and their families and result in considerab…	['Prevalence', 'prevalence', 'combined prevalence']	['1 per 57000 live births', '1 per 4.2 million live births', '1 per 7700 live births']	['Australia']	['January 1 , 1980', 'through', 'December 31 , 1996']	None	['Australian']
61	Alpha-mannosidosis	Prevalence at birth	1-9 / 1 000 000	0.38	Czech Republic	20490927	The birth prevalence of lysosomal storage disorders in the Czech Republic: comparison with data in different populations. The aim of this retrospective study was to determine the prevalence of lysosomal storage disorders (LSDs) in the Czech Republic. The data on cases diagnosed between 1975 and 2008 were collected and analyzed. The overall prevalence of LSDs in the Czech population (12.25 per 100…	['birth prevalence', 'prevalence', 'overall prevalence', 'combined prevalences']	['12.25 per 100,000', '14 per 100,000', '12.9 per 100,000', '12.1 per 100,000', '25 per 100,000', '1.13 per 100,000 births', '5.0 , 3.72 , and 2.29 per 100,000 live births', '0.57 per 100,000 live births']	['the Czech Republic', 'Netherlands', 'Australia', 'Italy', 'the north of Portugal']	['between 1975 and 2008']	None	['Czech']
93	Aspartylglucosaminuria	Prevalence at birth	1-9 / 1 000 000	0.2	Australia	9918480	Prevalence of lysosomal storage disorders. <h4>Context</h4>Lysosomal storage disorders represent a group of at least 41 genetically distinct, biochemically related, inherited diseases. Individually, these disorders are considered rare, although high prevalence values have been reported in some populations. These disorders are devastating for individuals and their families and result in considerab…	['Prevalence', 'prevalence', 'combined prevalence']	['1 per 57000 live births', '1 per 4.2 million live births', '1 per 7700 live births']	['Australia']	['January 1 , 1980', 'through', 'December 31 , 1996']	None	['Australian']
118	Beta-mannosidosis	Prevalence at birth	1-9 / 1 000 000	0.14	Europe	20490927	The birth prevalence of lysosomal storage disorders in the Czech Republic: comparison with data in different populations. The aim of this retrospective study was to determine the prevalence of lysosomal storage disorders (LSDs) in the Czech Republic. The data on cases diagnosed between 1975 and 2008 were collected and analyzed. The overall prevalence of LSDs in the Czech population (12.25 per 100…	['birth prevalence', 'prevalence', 'overall prevalence', 'combined prevalences']	['12.25 per 100,000', '14 per 100,000', '12.9 per 100,000', '12.1 per 100,000', '25 per 100,000', '1.13 per 100,000 births', '5.0 , 3.72 , and 2.29 per 100,000 live births', '0.57 per 100,000 live births']	['the Czech Republic', 'Netherlands', 'Australia', 'Italy', 'the north of Portugal']	['between 1975 and 2008']	None	['Czech']
118	Beta-mannosidosis	Prevalence at birth	1-9 / 1 000 000	0.16	Czech Republic	20490927	The birth prevalence of lysosomal storage disorders in the Czech Republic: comparison with data in different populations. The aim of this retrospective study was to determine the prevalence of lysosomal storage disorders (LSDs) in the Czech Republic. The data on cases diagnosed between 1975 and 2008 were collected and analyzed. The overall prevalence of LSDs in the Czech population (12.25 per 100…	['birth prevalence', 'prevalence', 'overall prevalence', 'combined prevalences']	['12.25 per 100,000', '14 per 100,000', '12.9 per 100,000', '12.1 per 100,000', '25 per 100,000', '1.13 per 100,000 births', '5.0 , 3.72 , and 2.29 per 100,000 live births', '0.57 per 100,000 live births']	['the Czech Republic', 'Netherlands', 'Australia', 'Italy', 'the north of Portugal']	['between 1975 and 2008']	None	['Czech']
213	Cystinosis	Prevalence at birth	1-9 / 1 000 000	0.75	Worldwide	11562417	Characterization of a putative founder mutation that accounts for the high incidence of cystinosis in Brittany. Cystinosis is an autosomal recessive disorder, characterized by an accumulation of intralysosomal cystine, with an incidence of 1 in 100,000 to 200,000 live births. A higher incidence of cystinosis, 1 in 26,000 live births, has been reported in the western French province of Brittany. P…	['incidence']	['1 in 100,000 to 200,000 live births', '1 in 26,000 live births']	['Brittany', 'the western French province of']	None	None	None
213	Cystinosis	Prevalence at birth	1-9 / 1 000 000	0.31	France	1018302	Infantile cystinosis in France: genetics, incidence, geographic distribution. A national distribution of 66 French patients, from 49 sibships, has been studied. Segregation analysis, using the maximum likelihood method, was found to agree with the theoretical values expected in recessive autosomal inheritance. The birthplaces of these patients show an unequal geographic distribution of cystinosis…	['incidence']	['live', '1 per 25 909', '1 per 326,440']	['France', 'Brittany']	['1959 to 1972']	None	['French']
213	Cystinosis	Prevalence at birth	1-9 / 1 000 000	0.59	Germany	3921756	Cystinosis in the Federal Republic of Germany. Coordination and analysis of the data. In our survey, 101 infants and children with cystinosis were registered in the Federal Republic of Germany. Ninety-five patients showed the infantile type of cystinosis, five the adolescent type and one possibly the adult type. The minimum incidence rate of infantile and adolescent cystinosis in the FRG was 1 pa…	['incidence rate']	['1 patient per 179 000 live-births']	['the Federal Republic of', 'Germany', 'the Federal Republic', 'FRG']	['1968', '1976']	None	None
213	Cystinosis	Prevalence at birth	1-9 / 1 000 000	0.52	Australia	9918480	Prevalence of lysosomal storage disorders. <h4>Context</h4>Lysosomal storage disorders represent a group of at least 41 genetically distinct, biochemically related, inherited diseases. Individually, these disorders are considered rare, although high prevalence values have been reported in some populations. These disorders are devastating for individuals and their families and result in considerab…	['Prevalence', 'prevalence', 'combined prevalence']	['1 per 57000 live births', '1 per 4.2 million live births', '1 per 7700 live births']	['Australia']	['January 1 , 1980', 'through', 'December 31 , 1996']	None	['Australian']
213	Cystinosis	Prevalence at birth	1-9 / 100 000	1.6	Specific population	1937486	Hereditary disorders in Saguenay-Lac-St-Jean (Quebec, Canada). Saguenay-Lac-St-Jean is a geographically isolated region located in northeastern Quebec. Opened to the white settlement in 1938, its immigrants mainly came from Charlevoix, another isolated region of Quebec. The prevalence and/or incidence of several autosomal dominant and recessive disorders are very high. The overall birth prevalenc…	['prevalence', 'incidence', 'overall birth prevalence']	['1/207 living births', '1/7 inhabitants']	['Saguenay-Lac-St-Jean', 'Quebec', 'Canada', 'northeastern Quebec', 'Charlevoix']	['1938']	None	None
365	Glycogen storage disease due to acid maltase deficiency	Prevalence at birth	1-9 / 1 000 000	0.83	Italy	11953730	Inborn errors of metabolism in the Italian pediatric population: a national retrospective survey. <h4>Objective</h4>To estimate at the national level the overall and disease-specific incidence of inborn errors of metabolism not mass screened at birth.<h4>Study design</h4>Prospective nonconcurrent study (1985-1997) on patients 0 to 17 years of age, diagnosed in 23 Italian pediatric reference cente…	['overall', 'incidence']	['1:3707 live births', '1:2758', '1:8275', '1:19,532', '1:21,422', '1:27,106', '1:40,247', '1:57,746', '1:61,775', '1:69,904', '1:6200']	['Italian']	['1985-1997']	None	['Italian']
365	Glycogen storage disease due to acid maltase deficiency	Prevalence at birth	1-9 / 100 000	2.25	Netherlands	10482961	Frequency of glycogen storage disease type II in The Netherlands: implications for diagnosis and genetic counselling. Glycogen storage disease type II (GSD H) is an autosomal recessive myopathy. Early and late-onset phenotypes are distinguished - infantile, juvenile and adult. Three mutations in the acid alpha-glucosidase gene are common in the Dutch patient population: IVS1(-13T-->G), 525delT an…	['Frequency', 'occurrence']	['1 in 40000', '1 in 138 000', '1 in 57 000']	['Netherlands']	None	None	['Dutch']
365	Glycogen storage disease due to acid maltase deficiency	Prevalence at birth	1-9 / 1 000 000	0.37	Czech Republic	20490927	The birth prevalence of lysosomal storage disorders in the Czech Republic: comparison with data in different populations. The aim of this retrospective study was to determine the prevalence of lysosomal storage disorders (LSDs) in the Czech Republic. The data on cases diagnosed between 1975 and 2008 were collected and analyzed. The overall prevalence of LSDs in the Czech population (12.25 per 100…	['birth prevalence', 'prevalence', 'overall prevalence', 'combined prevalences']	['12.25 per 100,000', '14 per 100,000', '12.9 per 100,000', '12.1 per 100,000', '25 per 100,000', '1.13 per 100,000 births', '5.0 , 3.72 , and 2.29 per 100,000 live births', '0.57 per 100,000 live births']	['the Czech Republic', 'Netherlands', 'Australia', 'Italy', 'the north of Portugal']	['between 1975 and 2008']	None	['Czech']
365	Glycogen storage disease due to acid maltase deficiency	Prevalence at birth	1-5 / 10 000	11.5	Austria	22133539	Neonatal screening for lysosomal storage disorders: feasibility and incidence from a nationwide study in Austria. <h4>Background</h4>The interest in neonatal screening for lysosomal storage disorders has increased substantially because of newly developed enzyme replacement therapies, the need for early diagnosis, and technical advances. We tested for Gaucher's disease, Pompe's disease, Fabry's di…	['incidence']	['1 per 3859 births', '1 per 8684', '1 per 17,368']	['Austria']	['January , 2010 to July , 2010']	['Women']	['Austrian']
365	Glycogen storage disease due to acid maltase deficiency	Prevalence at birth	1-9 / 1 000 000	0.68	Australia	9918480	Prevalence of lysosomal storage disorders. <h4>Context</h4>Lysosomal storage disorders represent a group of at least 41 genetically distinct, biochemically related, inherited diseases. Individually, these disorders are considered rare, although high prevalence values have been reported in some populations. These disorders are devastating for individuals and their families and result in considerab…	['Prevalence', 'prevalence', 'combined prevalence']	['1 per 57000 live births', '1 per 4.2 million live births', '1 per 7700 live births']	['Australia']	['January 1 , 1980', 'through', 'December 31 , 1996']	None	['Australian']
366	Glycogen storage disease due to glycogen debranching enzyme deficiency	Prevalence at birth	1-9 / 100 000	1	United States	9412782	A single-base deletion in the 3'-coding region of glycogen-debranching enzyme is prevalent in glycogen storage disease type IIIA in a population of North African Jewish patients. Glycogen storage disease type III (GSD III) is an autosomal recessive disease caused by the deficiency of glycogen-debranching enzyme (AGL). The overall incidence of the disease is about 1:100,000 life births in the USA;…	['prevalent', 'overall incidence', 'prevalence']	['1:100,000 life births', '1:5,400', '1:35']	['USA', 'Israel']	None	None	['North African Jewish', 'North African', 'Jews']
535	Rare cutaneous lupus erythematosus	Annual incidence	1-9 / 100 000	4.3	United States	19289752	Incidence of cutaneous lupus erythematosus, 1965-2005: a population-based study. <h4>Objectives</h4>To assess trends in the cutaneous variants of lupus erythematosus (CLE) and to ascertain the incidence of CLE over the past 4 decades.<h4>Design</h4>Retrospective population-based study.<h4>Setting</h4>Community-based epidemiology project.<h4>Patients</h4>All Olmsted County, Minnesota, residents wi…	['Incidence', 'incidence', 'incidence rate', 'age-', 'prevalence', 'cumulative incidence']	['4.30', 'per 100,000', '73.24', 'per 100,000', '2.78', 'per 100,000', '3.08', 'per 100,000']	['Olmsted County , Minnesota', 'Rochester , Minnesota ,', 'Rochester']	['1965-2005', 'between January 1965 and December 2005', 'between 1965 and 2005', 'January 1 , 2006', '1965 through 1992']	['females', 'males']	['white']
535	Rare cutaneous lupus erythematosus	Point prevalence	6-9 / 10 000	73	United States	19289752	Incidence of cutaneous lupus erythematosus, 1965-2005: a population-based study. <h4>Objectives</h4>To assess trends in the cutaneous variants of lupus erythematosus (CLE) and to ascertain the incidence of CLE over the past 4 decades.<h4>Design</h4>Retrospective population-based study.<h4>Setting</h4>Community-based epidemiology project.<h4>Patients</h4>All Olmsted County, Minnesota, residents wi…	['Incidence', 'incidence', 'incidence rate', 'age-', 'prevalence', 'cumulative incidence']	['4.30', 'per 100,000', '73.24', 'per 100,000', '2.78', 'per 100,000', '3.08', 'per 100,000']	['Olmsted County , Minnesota', 'Rochester , Minnesota ,', 'Rochester']	['1965-2005', 'between January 1965 and December 2005', 'between 1965 and 2005', 'January 1 , 2006', '1965 through 1992']	['females', 'males']	['white']
535	Rare cutaneous lupus erythematosus	Annual incidence	1-9 / 100 000	4	Sweden	21574972	Cutaneous lupus erythematosus and the association with systemic lupus erythematosus: a population-based cohort of 1088 patients in Sweden. <h4>Background</h4>Studies reporting the incidence of isolated cutaneous lupus erythematosus (CLE) are rare.<h4>Objectives</h4>To examine in a population-based cohort study the incidence of CLE and its subsets in Sweden. The short-term probability of receiving…	['incidence']	['4 * 0/100,000']	['Sweden']	['2005-2007']	['female/male']	['Swedish']
487	Krabbe disease	Prevalence at birth	1-9 / 1 000 000	0.327	United States	26795590	Newborn screening for Krabbe disease in New York State: the first eight years' experience. <h4>Purpose</h4>Krabbe disease (KD) results from galactocerebrosidase (GALC) deficiency. Infantile KD symptoms include irritability, progressive stiffness, developmental delay, and death. The only potential treatment is hematopoietic stem cell transplantation. New York State (NYS) implemented newborn screen…	['incidence']	['approximately 1 in 394,000']	['New York State']	['2006']	None	None
487	Krabbe disease	Prevalence at birth	1-9 / 1 000 000	0.71	Australia	9918480	Prevalence of lysosomal storage disorders. <h4>Context</h4>Lysosomal storage disorders represent a group of at least 41 genetically distinct, biochemically related, inherited diseases. Individually, these disorders are considered rare, although high prevalence values have been reported in some populations. These disorders are devastating for individuals and their families and result in considerab…	['Prevalence', 'prevalence', 'combined prevalence']	['1 per 57000 live births', '1 per 4.2 million live births', '1 per 7700 live births']	['Australia']	['January 1 , 1980', 'through', 'December 31 , 1996']	None	['Australian']
487	Krabbe disease	Prevalence at birth	1-9 / 100 000	1	Turkey	20490927	The birth prevalence of lysosomal storage disorders in the Czech Republic: comparison with data in different populations. The aim of this retrospective study was to determine the prevalence of lysosomal storage disorders (LSDs) in the Czech Republic. The data on cases diagnosed between 1975 and 2008 were collected and analyzed. The overall prevalence of LSDs in the Czech population (12.25 per 100…	['birth prevalence', 'prevalence', 'overall prevalence', 'combined prevalences']	['12.25 per 100,000', '14 per 100,000', '12.9 per 100,000', '12.1 per 100,000', '25 per 100,000', '1.13 per 100,000 births', '5.0 , 3.72 , and 2.29 per 100,000 live births', '0.57 per 100,000 live births']	['the Czech Republic', 'Netherlands', 'Australia', 'Italy', 'the north of Portugal']	['between 1975 and 2008']	None	['Czech']
487	Krabbe disease	Prevalence at birth	1-9 / 1 000 000	0.4	Czech Republic	20490927	The birth prevalence of lysosomal storage disorders in the Czech Republic: comparison with data in different populations. The aim of this retrospective study was to determine the prevalence of lysosomal storage disorders (LSDs) in the Czech Republic. The data on cases diagnosed between 1975 and 2008 were collected and analyzed. The overall prevalence of LSDs in the Czech population (12.25 per 100…	['birth prevalence', 'prevalence', 'overall prevalence', 'combined prevalences']	['12.25 per 100,000', '14 per 100,000', '12.9 per 100,000', '12.1 per 100,000', '25 per 100,000', '1.13 per 100,000 births', '5.0 , 3.72 , and 2.29 per 100,000 live births', '0.57 per 100,000 live births']	['the Czech Republic', 'Netherlands', 'Australia', 'Italy', 'the north of Portugal']	['between 1975 and 2008']	None	['Czech']
583	Mucopolysaccharidosis type 6	Prevalence at birth	1-9 / 1 000 000	0.23	Sweden	18681890	Mucopolysaccharidoses in the Scandinavian countries: incidence and prevalence. <h4>Aim</h4>The aim of this study was to estimate the incidence and prevalence of mucopolysaccharidoses (MPS disorders) in Scandinavia.<h4>Methods</h4>The retrospective period used for the incidence study covered the period from 1975 to 2004 in Sweden and Denmark and from 1979 to 2004 in Norway. Prevalence was derived …	['incidence', 'prevalence', 'Prevalence', 'Incidence']	['1.75 cases', '3.08 cases', '1.77 cases in', 'per 100 000 newborns', '0.67 , 1.85 and 0.54 cases per 100 000 newborns', '0.27 , 0.13 and 0.27', '4.24 , 7.06 and 6.03 per 1 000 000 inhabitants']	['Scandinavian countries', 'Scandinavia', 'Sweden', 'Denmark', 'Norway', 'Scandinavian']	['1975 to 2004', '1979 to 2004', 'December 31 , 2007']	None	None
583	Mucopolysaccharidosis type 6	Point prevalence	1-9 / 100 000	3.3	Sweden	18681890	Mucopolysaccharidoses in the Scandinavian countries: incidence and prevalence. <h4>Aim</h4>The aim of this study was to estimate the incidence and prevalence of mucopolysaccharidoses (MPS disorders) in Scandinavia.<h4>Methods</h4>The retrospective period used for the incidence study covered the period from 1975 to 2004 in Sweden and Denmark and from 1979 to 2004 in Norway. Prevalence was derived …	['incidence', 'prevalence', 'Prevalence', 'Incidence']	['1.75 cases', '3.08 cases', '1.77 cases in', 'per 100 000 newborns', '0.67 , 1.85 and 0.54 cases per 100 000 newborns', '0.27 , 0.13 and 0.27', '4.24 , 7.06 and 6.03 per 1 000 000 inhabitants']	['Scandinavian countries', 'Scandinavia', 'Sweden', 'Denmark', 'Norway', 'Scandinavian']	['1975 to 2004', '1979 to 2004', 'December 31 , 2007']	None	None
583	Mucopolysaccharidosis type 6	Prevalence at birth	<1 / 1 000 000	0.07	Norway	18681890	Mucopolysaccharidoses in the Scandinavian countries: incidence and prevalence. <h4>Aim</h4>The aim of this study was to estimate the incidence and prevalence of mucopolysaccharidoses (MPS disorders) in Scandinavia.<h4>Methods</h4>The retrospective period used for the incidence study covered the period from 1975 to 2004 in Sweden and Denmark and from 1979 to 2004 in Norway. Prevalence was derived …	['incidence', 'prevalence', 'Prevalence', 'Incidence']	['1.75 cases', '3.08 cases', '1.77 cases in', 'per 100 000 newborns', '0.67 , 1.85 and 0.54 cases per 100 000 newborns', '0.27 , 0.13 and 0.27', '4.24 , 7.06 and 6.03 per 1 000 000 inhabitants']	['Scandinavian countries', 'Scandinavia', 'Sweden', 'Denmark', 'Norway', 'Scandinavian']	['1975 to 2004', '1979 to 2004', 'December 31 , 2007']	None	None
583	Mucopolysaccharidosis type 6	Point prevalence	1-9 / 100 000	2.2	Norway	18681890	Mucopolysaccharidoses in the Scandinavian countries: incidence and prevalence. <h4>Aim</h4>The aim of this study was to estimate the incidence and prevalence of mucopolysaccharidoses (MPS disorders) in Scandinavia.<h4>Methods</h4>The retrospective period used for the incidence study covered the period from 1975 to 2004 in Sweden and Denmark and from 1979 to 2004 in Norway. Prevalence was derived …	['incidence', 'prevalence', 'Prevalence', 'Incidence']	['1.75 cases', '3.08 cases', '1.77 cases in', 'per 100 000 newborns', '0.67 , 1.85 and 0.54 cases per 100 000 newborns', '0.27 , 0.13 and 0.27', '4.24 , 7.06 and 6.03 per 1 000 000 inhabitants']	['Scandinavian countries', 'Scandinavia', 'Sweden', 'Denmark', 'Norway', 'Scandinavian']	['1975 to 2004', '1979 to 2004', 'December 31 , 2007']	None	None
583	Mucopolysaccharidosis type 6	Prevalence at birth	<1 / 1 000 000	0.05	Denmark	18681890	Mucopolysaccharidoses in the Scandinavian countries: incidence and prevalence. <h4>Aim</h4>The aim of this study was to estimate the incidence and prevalence of mucopolysaccharidoses (MPS disorders) in Scandinavia.<h4>Methods</h4>The retrospective period used for the incidence study covered the period from 1975 to 2004 in Sweden and Denmark and from 1979 to 2004 in Norway. Prevalence was derived …	['incidence', 'prevalence', 'Prevalence', 'Incidence']	['1.75 cases', '3.08 cases', '1.77 cases in', 'per 100 000 newborns', '0.67 , 1.85 and 0.54 cases per 100 000 newborns', '0.27 , 0.13 and 0.27', '4.24 , 7.06 and 6.03 per 1 000 000 inhabitants']	['Scandinavian countries', 'Scandinavia', 'Sweden', 'Denmark', 'Norway', 'Scandinavian']	['1975 to 2004', '1979 to 2004', 'December 31 , 2007']	None	None
583	Mucopolysaccharidosis type 6	Point prevalence	1-9 / 100 000	3.7	Denmark	18681890	Mucopolysaccharidoses in the Scandinavian countries: incidence and prevalence. <h4>Aim</h4>The aim of this study was to estimate the incidence and prevalence of mucopolysaccharidoses (MPS disorders) in Scandinavia.<h4>Methods</h4>The retrospective period used for the incidence study covered the period from 1975 to 2004 in Sweden and Denmark and from 1979 to 2004 in Norway. Prevalence was derived …	['incidence', 'prevalence', 'Prevalence', 'Incidence']	['1.75 cases', '3.08 cases', '1.77 cases in', 'per 100 000 newborns', '0.67 , 1.85 and 0.54 cases per 100 000 newborns', '0.27 , 0.13 and 0.27', '4.24 , 7.06 and 6.03 per 1 000 000 inhabitants']	['Scandinavian countries', 'Scandinavia', 'Sweden', 'Denmark', 'Norway', 'Scandinavian']	['1975 to 2004', '1979 to 2004', 'December 31 , 2007']	None	None
583	Mucopolysaccharidosis type 6	Prevalence at birth	<1 / 1 000 000	0.05	Czech Republic	20490927	The birth prevalence of lysosomal storage disorders in the Czech Republic: comparison with data in different populations. The aim of this retrospective study was to determine the prevalence of lysosomal storage disorders (LSDs) in the Czech Republic. The data on cases diagnosed between 1975 and 2008 were collected and analyzed. The overall prevalence of LSDs in the Czech population (12.25 per 100…	['birth prevalence', 'prevalence', 'overall prevalence', 'combined prevalences']	['12.25 per 100,000', '14 per 100,000', '12.9 per 100,000', '12.1 per 100,000', '25 per 100,000', '1.13 per 100,000 births', '5.0 , 3.72 , and 2.29 per 100,000 live births', '0.57 per 100,000 live births']	['the Czech Republic', 'Netherlands', 'Australia', 'Italy', 'the north of Portugal']	['between 1975 and 2008']	None	['Czech']
583	Mucopolysaccharidosis type 6	Prevalence at birth	1-9 / 100 000	7.85	Saudi Arabia	20622343	Incidence and patterns of inborn errors of metabolism in the Eastern Province of Saudi Arabia, 1983-2008. <h4>Background and objectives</h4>Individual inborn errors of metabolism (IEM) are rare disorders, but may not be that uncommon in our patient population. We report the incidence of IEM in a defined cohort of births at the Saudi Aramco medical facilities in the Eastern Province of Saudi Arabi…	['Incidence', 'incidence', 'cumulative incidence']	['150 cases per 100,000 live births']	['Eastern Province', 'Saudi Arabia', 'Aramco', 'the Eastern Province', 'Saudi Aramco']	['1983-2008', '1 January 1983 to 31 December 2008']	None	['Saudi', 'Arabian']
583	Mucopolysaccharidosis type 6	Prevalence at birth	1-9 / 1 000 000	0.3	Tunisia	20209839	Incidence of mucopolysaccharidoses in Tunisia. <h4>Background</h4>The mucopolysaccharidoses (MPS) are a devastating heterogenous group of lysosomal storage disorders.<h4>Aim</h4>To evaluate the epidemiological profile of MPS in Tunisia.<h4>Methods</h4>we conducted a retrospective epidemiological survey covering the period 1970-2005. Multiple sources were used to identify affected patients.<h4>Res…	['Incidence', 'crude rate', 'prevalence', 'cumulative incidence']	['2.3 cases in 100,000 live births', '0.63 , 0.7 and 0.45 per 100,000 live births', '0.3 per 105 live births']	['Tunisia', 'countries']	['1970-2005']	None	None
576	Mucolipidosis type II	Prevalence at birth	1-5 / 10 000	16.2	Specific population	1937486	Hereditary disorders in Saguenay-Lac-St-Jean (Quebec, Canada). Saguenay-Lac-St-Jean is a geographically isolated region located in northeastern Quebec. Opened to the white settlement in 1938, its immigrants mainly came from Charlevoix, another isolated region of Quebec. The prevalence and/or incidence of several autosomal dominant and recessive disorders are very high. The overall birth prevalenc…	['prevalence', 'incidence', 'overall birth prevalence']	['1/207 living births', '1/7 inhabitants']	['Saguenay-Lac-St-Jean', 'Quebec', 'Canada', 'northeastern Quebec', 'Charlevoix']	['1938']	None	None
578	Mucolipidosis type IV	Prevalence at birth	1-9 / 100 000	2.5	Specific population	16645217	Rapid one-step carrier detection assay of mucolipidosis IV mutations in the Ashkenazi Jewish population. Two mutations in the MCOLN1 mucolipidosis IV (ML IV) gene represent approximately 95% of the mutations in Ashkenazi-Jewish patients with ML IV. The mutations, a splice site mutation (IVS3-2A>G) and an approximately 6.4-kb deletion (511del6434), account for 72% and 23% of ML IV alleles in this …	['incidence']	['1:103', '1:42,436 individuals']	['Worldwide']	None	None	['Ashkenazi Jewish population', 'Ashkenazi-Jewish']
796	Sandhoff disease	Prevalence at birth	1-9 / 1 000 000	0.19	Czech Republic	20490927	The birth prevalence of lysosomal storage disorders in the Czech Republic: comparison with data in different populations. The aim of this retrospective study was to determine the prevalence of lysosomal storage disorders (LSDs) in the Czech Republic. The data on cases diagnosed between 1975 and 2008 were collected and analyzed. The overall prevalence of LSDs in the Czech population (12.25 per 100…	['birth prevalence', 'prevalence', 'overall prevalence', 'combined prevalences']	['12.25 per 100,000', '14 per 100,000', '12.9 per 100,000', '12.1 per 100,000', '25 per 100,000', '1.13 per 100,000 births', '5.0 , 3.72 , and 2.29 per 100,000 live births', '0.57 per 100,000 live births']	['the Czech Republic', 'Netherlands', 'Australia', 'Italy', 'the north of Portugal']	['between 1975 and 2008']	None	['Czech']
796	Sandhoff disease	Prevalence at birth	1-9 / 1 000 000	0.26	Australia	9918480	Prevalence of lysosomal storage disorders. <h4>Context</h4>Lysosomal storage disorders represent a group of at least 41 genetically distinct, biochemically related, inherited diseases. Individually, these disorders are considered rare, although high prevalence values have been reported in some populations. These disorders are devastating for individuals and their families and result in considerab…	['Prevalence', 'prevalence', 'combined prevalence']	['1 per 57000 live births', '1 per 4.2 million live births', '1 per 7700 live births']	['Australia']	['January 1 , 1980', 'through', 'December 31 , 1996']	None	['Australian']
801	Scleroderma	Annual incidence	1-9 / 100 000	1.5	Australia	11456035	Scleroderma in South Australia: epidemiological observations of possible pathogenic significance. <h4>Background</h4>Scleroderma is an autoimmune disorder of unknown cause. Previous epidemiological studies have suggested some regional clustering and associations with occupations involving exposure to silica dusts and hydrocarbons.<h4>Aims</h4>To determine: (i) prevalence and incidence of sclerode…	['prevalence', 'incidence', 'age-specific', 'incidence rate', 'occurs', 'point prevalence', 'occurrence']	['23 per 10 ( 5 )', 'approximately', '1/15th of this']	['South Australia', 'SA', 'South Australian']	None	['female', 'males', 'females']	None
801	Scleroderma	Point prevalence	1-5 / 10 000	23	Australia	11456035	Scleroderma in South Australia: epidemiological observations of possible pathogenic significance. <h4>Background</h4>Scleroderma is an autoimmune disorder of unknown cause. Previous epidemiological studies have suggested some regional clustering and associations with occupations involving exposure to silica dusts and hydrocarbons.<h4>Aims</h4>To determine: (i) prevalence and incidence of sclerode…	['prevalence', 'incidence', 'age-specific', 'incidence rate', 'occurs', 'point prevalence', 'occurrence']	['23 per 10 ( 5 )', 'approximately', '1/15th of this']	['South Australia', 'SA', 'South Australian']	None	['female', 'males', 'females']	None
801	Scleroderma	Point prevalence	>1 / 1000	469	Specific population	8702445	Increased prevalence of systemic sclerosis in a Native American tribe in Oklahoma. Association with an Amerindian HLA haplotype. <h4>Objective</h4>To investigate a high prevalence of systemic sclerosis (SSc; scleroderma) in a well-defined population of 21,255 Choctaw Indians residing in 8 southeastern Oklahoma counties who were "users" of Indian Health Services.<h4>Methods</h4>A case-control stud…	['prevalence', 'overall prevalence']	['8/1,704', '469/100,000', '6/19,551', '31/100,000', '66/100,000', '9.5/100,000', '2.1-25.3/100,000']	['Oklahoma', 'southeastern Oklahoma counties', 'Oklahoma Choctaws', 'southeastern Oklahoma']	['1990-1994']	None	['American', 'Amerindian', 'Choctaw Indians', 'Indian', 'Choctaws', 'Americans', 'whites', 'Choctaw Native Americans']
461	Recessive X-linked ichthyosis	Annual incidence	1-9 / 100 000	9.9	Italy	12920363	Frequency of X-linked ichthyosis in coastal southern Italy: a study on a representative sample of a young male population. No reports on the frequency of X-linked ichthyosis (XLI) in the Italian general population and few surveys on the frequency of XLI in large communities in the world are available.The aim of this study was the assessment of the frequency of XLI in a large representative sample…	['frequency']	['1:5,043', '1.98 per 10,000', '1.98 per 10,000']	['coastal southern Italy', 'Taranto , Italy', 'southern Italy']	['January 1998 through February 2002']	['male', 'men', 'males']	['Italian', 'European']
584	Mucopolysaccharidosis type 7	Prevalence at birth	<1 / 1 000 000	0.047	Australia	9918480	Prevalence of lysosomal storage disorders. <h4>Context</h4>Lysosomal storage disorders represent a group of at least 41 genetically distinct, biochemically related, inherited diseases. Individually, these disorders are considered rare, although high prevalence values have been reported in some populations. These disorders are devastating for individuals and their families and result in considerab…	['Prevalence', 'prevalence', 'combined prevalence']	['1 per 57000 live births', '1 per 4.2 million live births', '1 per 7700 live births']	['Australia']	['January 1 , 1980', 'through', 'December 31 , 1996']	None	['Australian']
95	Friedreich ataxia	Prevalence at birth	1-9 / 100 000	2.8	Italy	2225525	Friedreich's ataxia: a descriptive epidemiological study in an Italian population. All the cases of Friedreich's ataxia (FA) diagnosed between 1945 through 1984 among residents of a defined area of northwestern Italy were ascertained (N = 59). Cases were diagnosed according to the criteria of the "Quebec Cooperative Study on Friedreich's Ataxia (QCSFA)" with minor modifications. We identified 39 …	['Point prevalence ratio', 'Birth incidence rate']	['1.2/100,000 population', '1/36,000 live births', '1/191']	['northwestern Italy']	['between 1945 through 1984']	['Male', 'female']	['Italian']
95	Friedreich ataxia	Prevalence at birth	1-9 / 100 000	2.8	Italy	7793232	Hereditary ataxias and paraplegias in Valle d'Aosta, Italy: a study of prevalence and disability. <h4>Introduction</h4>a study was conducted in the Valle d'Aosta Region, Italy, (115270 inhabitants) to determine the prevalence of hereditary ataxias (HA) and hereditary spastic paraplegias (HSP), and the degree of disability they cause.<h4>Methods</h4>we identified all patients with suspected HA or …	['prevalence', 'prevalence ratio', 'prevalence ratios']	['14.8/100,000 population']	["Valle d'Aosta ,", 'Italy', "Valle d'Aosta Region"]	['1981 to 1991']	None	None
95	Friedreich ataxia	Point prevalence	1-9 / 100 000	1.1	Italy	2225525	Friedreich's ataxia: a descriptive epidemiological study in an Italian population. All the cases of Friedreich's ataxia (FA) diagnosed between 1945 through 1984 among residents of a defined area of northwestern Italy were ascertained (N = 59). Cases were diagnosed according to the criteria of the "Quebec Cooperative Study on Friedreich's Ataxia (QCSFA)" with minor modifications. We identified 39 …	['Point prevalence ratio', 'Birth incidence rate']	['1.2/100,000 population', '1/36,000 live births', '1/191']	['northwestern Italy']	['between 1945 through 1984']	['Male', 'female']	['Italian']
95	Friedreich ataxia	Point prevalence	1-9 / 100 000	1.1	Italy	7793232	Hereditary ataxias and paraplegias in Valle d'Aosta, Italy: a study of prevalence and disability. <h4>Introduction</h4>a study was conducted in the Valle d'Aosta Region, Italy, (115270 inhabitants) to determine the prevalence of hereditary ataxias (HA) and hereditary spastic paraplegias (HSP), and the degree of disability they cause.<h4>Methods</h4>we identified all patients with suspected HA or …	['prevalence', 'prevalence ratio', 'prevalence ratios']	['14.8/100,000 population']	["Valle d'Aosta ,", 'Italy', "Valle d'Aosta Region"]	['1981 to 1991']	None	None
95	Friedreich ataxia	Prevalence at birth	1-9 / 100 000	6.2	Spain	7898602	Friedreich's ataxia: an epidemiological study in Valencia, Spain, based on consanguinity analysis. Epidemiological studies performed directly on the population show a prevalence of Friedreich's ataxia (FA) from 1 to 4.7 cases/100,000 inhabitants. An indirect epidemiological approach can be achieved using genetic methods like consanguinity studies to determine the frequency of a mutated gene and t…	['prevalence', 'incidence', 'frequency']	['1 to 4.7 cases/100,000 inhabitants', '1/127', '1/64', '6.18/100,000 live births', '3.83/100,000 inhabitants']	['Valencia ,', 'Spain', 'Valencia']	None	None	None
95	Friedreich ataxia	Point prevalence	1-9 / 100 000	4.3	Spain	7898602	Friedreich's ataxia: an epidemiological study in Valencia, Spain, based on consanguinity analysis. Epidemiological studies performed directly on the population show a prevalence of Friedreich's ataxia (FA) from 1 to 4.7 cases/100,000 inhabitants. An indirect epidemiological approach can be achieved using genetic methods like consanguinity studies to determine the frequency of a mutated gene and t…	['prevalence', 'incidence', 'frequency']	['1 to 4.7 cases/100,000 inhabitants', '1/127', '1/64', '6.18/100,000 live births', '3.83/100,000 inhabitants']	['Valencia ,', 'Spain', 'Valencia']	None	None	None
95	Friedreich ataxia	Point prevalence	1-9 / 1 000 000	0.7	Denmark	2096315	Hereditary ataxias: epidemiological aspects. Hereditary ataxias, hereditary spastic paraplegia and Charcot-Marie-Tooth syndrome (HA) are chronic progressive neurological diseases. Epidemiologic studies of these disorders are few. In a geographically well-defined Danish population, we present incidence rates, cumulated incidence rates and prevalence for patients with HA based on modern continuous-…	['incidence rates', 'cumulated incidence rates', 'prevalence']	['6.06 per 10 ( 5 )']	['Worldwide']	None	['women', 'men']	['Danish']
95	Friedreich ataxia	Point prevalence	1-9 / 1 000 000	0.9	Greece	24209901	Friedreich's ataxia and other hereditary ataxias in Greece: an 18-year perspective. Limited data exist on the spectrum of heredoataxias in Greece, including the prevalence and phenotype of Friedreich's ataxia (FRDA) and the prevalence and subtypes of dominant spinocerebellar ataxias (SCAs). We analyzed clinically and investigated genetically for FRDA and triplet-repeat expansion SCAs a consecutiv…	['prevalence', 'prevalence estimates', 'minimum prevalence', 'prevalent']	['~0.9/100,000', '~0.7/100,000']	['Greece', 'Aegean islands']	None	None	['Greek', 'European']
95	Friedreich ataxia	Point prevalence	1-9 / 100 000	1	Norway	1126051	Friedreich's ataxia in Western Norway. Friedreich's ataxia (FA) was investigated in Western Norway, an area comprising several isolated communities and with a population of 725,000 as at 1 January 1968. The prevalence of FA was estimated to be 1/100,000 in this population. An autosomal recessive mode of transmission appeared likely in all instances. The gene frequency was only 7-9.10 minus 5, but…	['prevalence']	['1/100,000']	['Western Norway']	['1 January 1968']	None	None
586	Cystic fibrosis	Point prevalence	1-9 / 100 000	7.4	Europe	18442953	The prevalence of cystic fibrosis in the European Union. This study combined a variety of methods to determine the prevalence of cystic fibrosis in the European Union. The results of literature reviews, surveys, and registry analyses revealed a mean prevalence of 0.737/10,000 in the 27 EU countries, which is similar to the value of 0.797 in the United States, and only one outlier, namely the Repu…	['prevalence']	['0.737/10,000', '0.797', '2.98']	['the', 'European Union', 'the United States', 'Republic', 'Ireland']	None	None	None
586	Cystic fibrosis	Prevalence at birth	1-5 / 10 000	21.3	France	18442953	The prevalence of cystic fibrosis in the European Union. This study combined a variety of methods to determine the prevalence of cystic fibrosis in the European Union. The results of literature reviews, surveys, and registry analyses revealed a mean prevalence of 0.737/10,000 in the 27 EU countries, which is similar to the value of 0.797 in the United States, and only one outlier, namely the Repu…	['prevalence']	['0.737/10,000', '0.797', '2.98']	['the', 'European Union', 'the United States', 'Republic', 'Ireland']	None	None	None
586	Cystic fibrosis	Point prevalence	1-9 / 100 000	7.5	France	18442953	The prevalence of cystic fibrosis in the European Union. This study combined a variety of methods to determine the prevalence of cystic fibrosis in the European Union. The results of literature reviews, surveys, and registry analyses revealed a mean prevalence of 0.737/10,000 in the 27 EU countries, which is similar to the value of 0.797 in the United States, and only one outlier, namely the Repu…	['prevalence']	['0.737/10,000', '0.797', '2.98']	['the', 'European Union', 'the United States', 'Republic', 'Ireland']	None	None	None
586	Cystic fibrosis	Annual incidence	1-5 / 10 000	23.6	Italy	15481678	What is the incidence of cystic fibrosis in Italy? Data from the National Registry (1988-2001). The mean incidence of cystic fibrosis (CF) among North Americans of European ancestry is 1 in 2,500. Studies carried out in different geographic areas report incidence values ranging from 1 in 1,800 to 1 in 8,500, suggesting that incidence has to be assessed specifically for any population. This paper …	['incidence', 'incidence values', 'average']	['1 in 2,500', '1 in 1,800 to 1 in 8,500', '1 in 4,238']	['Italy', 'Northern Europe', 'U.S.']	['1988-2001', '1989', 'between 1988 and 2001', '1988 to 2001']	None	['North Americans', 'European', 'Italian']
586	Cystic fibrosis	Prevalence at birth	1-5 / 10 000	23.8	Italy	18442953	The prevalence of cystic fibrosis in the European Union. This study combined a variety of methods to determine the prevalence of cystic fibrosis in the European Union. The results of literature reviews, surveys, and registry analyses revealed a mean prevalence of 0.737/10,000 in the 27 EU countries, which is similar to the value of 0.797 in the United States, and only one outlier, namely the Repu…	['prevalence']	['0.737/10,000', '0.797', '2.98']	['the', 'European Union', 'the United States', 'Republic', 'Ireland']	None	None	None
586	Cystic fibrosis	Point prevalence	1-9 / 100 000	8.7	Italy	18442953	The prevalence of cystic fibrosis in the European Union. This study combined a variety of methods to determine the prevalence of cystic fibrosis in the European Union. The results of literature reviews, surveys, and registry analyses revealed a mean prevalence of 0.737/10,000 in the 27 EU countries, which is similar to the value of 0.797 in the United States, and only one outlier, namely the Repu…	['prevalence']	['0.737/10,000', '0.797', '2.98']	['the', 'European Union', 'the United States', 'Republic', 'Ireland']	None	None	None
586	Cystic fibrosis	Annual incidence	6-9 / 10 000	73.9	Ireland	17955689	Diagnosis of cystic fibrosis in the Republic of Ireland: epidemiology and costs. There were four objectives in this study: (1) determine the incidence of cystic fibrosis (CF) in Ireland; (2) estimate the cost of diagnosing CF; (3) clarify the characteristics and outcomes of the nationwide diagnostic efforts and (4) identify disparities. Surveys were conducted to determine the number, methods, cos…	['incidence']	['1:1353']	['the Republic', 'Ireland']	['2001 through 2003']	['girls', 'boys']	None
586	Cystic fibrosis	Annual incidence	1-5 / 10 000	27.7	Canada	16182667	Cystic fibrosis birth rates in Canada: a decreasing trend since the onset of genetic testing. <h4>Objective</h4>To estimate cystic fibrosis (CF) birth rates in Canada from 1971 to 2000 and to assess the population impact of genetic testing in families with a history of CF, after identification of the CF transmembrane conductance regulator gene in 1989.<h4>Study design</h4>Age-at-diagnosis data we…	['birth rates', 'overall', 'birth rate', 'estimated rate', 'birth']	['1/2714', '1/3608']	['Canada']	['1971 to 2000', '1989', '1971-1987', '1988', '2000']	None	['Canadian']
586	Cystic fibrosis	Prevalence at birth	1-5 / 10 000	30.3	Germany	18442953	The prevalence of cystic fibrosis in the European Union. This study combined a variety of methods to determine the prevalence of cystic fibrosis in the European Union. The results of literature reviews, surveys, and registry analyses revealed a mean prevalence of 0.737/10,000 in the 27 EU countries, which is similar to the value of 0.797 in the United States, and only one outlier, namely the Repu…	['prevalence']	['0.737/10,000', '0.797', '2.98']	['the', 'European Union', 'the United States', 'Republic', 'Ireland']	None	None	None
586	Cystic fibrosis	Point prevalence	1-9 / 100 000	8.3	Germany	18442953	The prevalence of cystic fibrosis in the European Union. This study combined a variety of methods to determine the prevalence of cystic fibrosis in the European Union. The results of literature reviews, surveys, and registry analyses revealed a mean prevalence of 0.737/10,000 in the 27 EU countries, which is similar to the value of 0.797 in the United States, and only one outlier, namely the Repu…	['prevalence']	['0.737/10,000', '0.797', '2.98']	['the', 'European Union', 'the United States', 'Republic', 'Ireland']	None	None	None
586	Cystic fibrosis	Annual incidence	1-9 / 100 000	8.9	Ecuador	17432547	Analysis of CFTR gene mutations and cystic fibrosis incidence in the Ecuadorian population. Ecuador is one of the Latin American countries where cystic fibrosis has not been thoroughly studied. The goal of this study was to establish the incidence of this specific pathology and the incidence of the 29 most common European CF mutations in Ecuador's population. We performed a prospective-descriptiv…	['incidence', 'estimated', 'incidences']	['1:11,252']	['Ecuador', 'countries']	None	None	['Ecuadorian population', 'Latin American', 'Ecuadorian', 'mestizo']
586	Cystic fibrosis	Prevalence at birth	1-5 / 10 000	21.3	Denmark	18442953	The prevalence of cystic fibrosis in the European Union. This study combined a variety of methods to determine the prevalence of cystic fibrosis in the European Union. The results of literature reviews, surveys, and registry analyses revealed a mean prevalence of 0.737/10,000 in the 27 EU countries, which is similar to the value of 0.797 in the United States, and only one outlier, namely the Repu…	['prevalence']	['0.737/10,000', '0.797', '2.98']	['the', 'European Union', 'the United States', 'Republic', 'Ireland']	None	None	None
586	Cystic fibrosis	Point prevalence	1-9 / 100 000	7.6	Denmark	18442953	The prevalence of cystic fibrosis in the European Union. This study combined a variety of methods to determine the prevalence of cystic fibrosis in the European Union. The results of literature reviews, surveys, and registry analyses revealed a mean prevalence of 0.737/10,000 in the 27 EU countries, which is similar to the value of 0.797 in the United States, and only one outlier, namely the Repu…	['prevalence']	['0.737/10,000', '0.797', '2.98']	['the', 'European Union', 'the United States', 'Republic', 'Ireland']	None	None	None
586	Cystic fibrosis	Prevalence at birth	1-5 / 10 000	35	Belgium	18442953	The prevalence of cystic fibrosis in the European Union. This study combined a variety of methods to determine the prevalence of cystic fibrosis in the European Union. The results of literature reviews, surveys, and registry analyses revealed a mean prevalence of 0.737/10,000 in the 27 EU countries, which is similar to the value of 0.797 in the United States, and only one outlier, namely the Repu…	['prevalence']	['0.737/10,000', '0.797', '2.98']	['the', 'European Union', 'the United States', 'Republic', 'Ireland']	None	None	None
586	Cystic fibrosis	Point prevalence	1-5 / 10 000	10.3	Belgium	18442953	The prevalence of cystic fibrosis in the European Union. This study combined a variety of methods to determine the prevalence of cystic fibrosis in the European Union. The results of literature reviews, surveys, and registry analyses revealed a mean prevalence of 0.737/10,000 in the 27 EU countries, which is similar to the value of 0.797 in the United States, and only one outlier, namely the Repu…	['prevalence']	['0.737/10,000', '0.797', '2.98']	['the', 'European Union', 'the United States', 'Republic', 'Ireland']	None	None	None
586	Cystic fibrosis	Prevalence at birth	1-9 / 1 000 000	0.28	Japan	9161949	The estimated incidence of cystic fibrosis in Japan. <h4>Background</h4>It is believed that the incidence of cystic fibrosis (CF) among Asiatic races, including the Japanese, is very rare. This epidemiological study was carried out to investigate the incidence of CF in Japan.<h4>Methods</h4>We collected literature describing CF cases among pure Japanese and found 124 cases reported as CF during t…	['estimated incidence', 'incidence']	['live', '1 in 350,000']	['Japan']	['1951', 'to 1993', 'after 1980']	['male', 'female']	['Asiatic', 'Japanese', 'white', 'northern European']
586	Cystic fibrosis	Prevalence at birth	1-9 / 1 000 000	0.28	Japan	8533810	Incidence and mortality rates of cystic fibrosis in Japan, 1969-1992. The incidence rate and the death rate of cystic fibrosis (CF) in Japan were analyzed using Japanese Vital Statistics data for the period 1969-1992. The incidence rate was 3.1 per million live births during the period 1969-1980, where the rate was 1.5 times higher in rural than urban areas. The proportion of deaths from CF under…	['Incidence', 'incidence rate', 'rate', 'incidence']	['3.1 per million live births']	['Japan', 'Hokkaido', 'Okinawa']	['1969-1992', '1969-1980', '1969-1973 to', '1989-1992', '1969-1985', '1979']	['males', 'females']	['Japanese']
586	Cystic fibrosis	Prevalence at birth	1-5 / 10 000	22	Netherlands	16236889	Birth prevalence and survival in cystic fibrosis: a national cohort study in the Netherlands. <h4>Background</h4>Birth prevalence and survival in patients with cystic fibrosis (CF) in the Netherlands were last investigated > 30 years ago. However, since then the birth prevalence may have decreased because of genetic counseling and an increased number of newborns of non-European descent. Although …	['Birth prevalence', 'birth prevalence', 'overall birth prevalence']	['1 in 4,750 live births', '1 in 3,600 live births']	['Netherlands', 'worldwide', 'the', 'the United States', 'US', 'Voorburg', 'Bethesda , MD', 'United States']	['January 1 , 2001', 'between 1974 and 2000', '1974 to 1994', '1961 to 1965', '1950-to-1954', '1970-to-1973', '1974 onwards', '1974-to-1979', '1985-to-1989', '1980-to-1984']	None	['Dutch']
586	Cystic fibrosis	Point prevalence	1-9 / 100 000	7.8	Netherlands	16236889	Birth prevalence and survival in cystic fibrosis: a national cohort study in the Netherlands. <h4>Background</h4>Birth prevalence and survival in patients with cystic fibrosis (CF) in the Netherlands were last investigated > 30 years ago. However, since then the birth prevalence may have decreased because of genetic counseling and an increased number of newborns of non-European descent. Although …	['Birth prevalence', 'birth prevalence', 'overall birth prevalence']	['1 in 4,750 live births', '1 in 3,600 live births']	['Netherlands', 'worldwide', 'the', 'the United States', 'US', 'Voorburg', 'Bethesda , MD', 'United States']	['January 1 , 2001', 'between 1974 and 2000', '1974 to 1994', '1961 to 1965', '1950-to-1954', '1970-to-1973', '1974 onwards', '1974-to-1979', '1985-to-1989', '1980-to-1984']	None	['Dutch']
586	Cystic fibrosis	Prevalence at birth	1-5 / 10 000	16.7	Portugal	18442953	The prevalence of cystic fibrosis in the European Union. This study combined a variety of methods to determine the prevalence of cystic fibrosis in the European Union. The results of literature reviews, surveys, and registry analyses revealed a mean prevalence of 0.737/10,000 in the 27 EU countries, which is similar to the value of 0.797 in the United States, and only one outlier, namely the Repu…	['prevalence']	['0.737/10,000', '0.797', '2.98']	['the', 'European Union', 'the United States', 'Republic', 'Ireland']	None	None	None
586	Cystic fibrosis	Point prevalence	1-9 / 100 000	2.7	Portugal	18442953	The prevalence of cystic fibrosis in the European Union. This study combined a variety of methods to determine the prevalence of cystic fibrosis in the European Union. The results of literature reviews, surveys, and registry analyses revealed a mean prevalence of 0.737/10,000 in the 27 EU countries, which is similar to the value of 0.797 in the United States, and only one outlier, namely the Repu…	['prevalence']	['0.737/10,000', '0.797', '2.98']	['the', 'European Union', 'the United States', 'Republic', 'Ireland']	None	None	None
586	Cystic fibrosis	Prevalence at birth	1-5 / 10 000	27	Spain	18442953	The prevalence of cystic fibrosis in the European Union. This study combined a variety of methods to determine the prevalence of cystic fibrosis in the European Union. The results of literature reviews, surveys, and registry analyses revealed a mean prevalence of 0.737/10,000 in the 27 EU countries, which is similar to the value of 0.797 in the United States, and only one outlier, namely the Repu…	['prevalence']	['0.737/10,000', '0.797', '2.98']	['the', 'European Union', 'the United States', 'Republic', 'Ireland']	None	None	None
586	Cystic fibrosis	Point prevalence	1-9 / 100 000	5.46	Spain	18442953	The prevalence of cystic fibrosis in the European Union. This study combined a variety of methods to determine the prevalence of cystic fibrosis in the European Union. The results of literature reviews, surveys, and registry analyses revealed a mean prevalence of 0.737/10,000 in the 27 EU countries, which is similar to the value of 0.797 in the United States, and only one outlier, namely the Repu…	['prevalence']	['0.737/10,000', '0.797', '2.98']	['the', 'European Union', 'the United States', 'Republic', 'Ireland']	None	None	None
586	Cystic fibrosis	Prevalence at birth	1-5 / 10 000	28.6	Greece	18442953	The prevalence of cystic fibrosis in the European Union. This study combined a variety of methods to determine the prevalence of cystic fibrosis in the European Union. The results of literature reviews, surveys, and registry analyses revealed a mean prevalence of 0.737/10,000 in the 27 EU countries, which is similar to the value of 0.797 in the United States, and only one outlier, namely the Repu…	['prevalence']	['0.737/10,000', '0.797', '2.98']	['the', 'European Union', 'the United States', 'Republic', 'Ireland']	None	None	None
586	Cystic fibrosis	Point prevalence	1-9 / 100 000	5.2	Greece	18442953	The prevalence of cystic fibrosis in the European Union. This study combined a variety of methods to determine the prevalence of cystic fibrosis in the European Union. The results of literature reviews, surveys, and registry analyses revealed a mean prevalence of 0.737/10,000 in the 27 EU countries, which is similar to the value of 0.797 in the United States, and only one outlier, namely the Repu…	['prevalence']	['0.737/10,000', '0.797', '2.98']	['the', 'European Union', 'the United States', 'Republic', 'Ireland']	None	None	None
586	Cystic fibrosis	Prevalence at birth	1-9 / 100 000	4	Finland	18442953	The prevalence of cystic fibrosis in the European Union. This study combined a variety of methods to determine the prevalence of cystic fibrosis in the European Union. The results of literature reviews, surveys, and registry analyses revealed a mean prevalence of 0.737/10,000 in the 27 EU countries, which is similar to the value of 0.797 in the United States, and only one outlier, namely the Repu…	['prevalence']	['0.737/10,000', '0.797', '2.98']	['the', 'European Union', 'the United States', 'Republic', 'Ireland']	None	None	None
586	Cystic fibrosis	Point prevalence	1-9 / 100 000	1.2	Finland	18442953	The prevalence of cystic fibrosis in the European Union. This study combined a variety of methods to determine the prevalence of cystic fibrosis in the European Union. The results of literature reviews, surveys, and registry analyses revealed a mean prevalence of 0.737/10,000 in the 27 EU countries, which is similar to the value of 0.797 in the United States, and only one outlier, namely the Repu…	['prevalence']	['0.737/10,000', '0.797', '2.98']	['the', 'European Union', 'the United States', 'Republic', 'Ireland']	None	None	None
586	Cystic fibrosis	Prevalence at birth	1-5 / 10 000	28.6	Austria	18442953	The prevalence of cystic fibrosis in the European Union. This study combined a variety of methods to determine the prevalence of cystic fibrosis in the European Union. The results of literature reviews, surveys, and registry analyses revealed a mean prevalence of 0.737/10,000 in the 27 EU countries, which is similar to the value of 0.797 in the United States, and only one outlier, namely the Repu…	['prevalence']	['0.737/10,000', '0.797', '2.98']	['the', 'European Union', 'the United States', 'Republic', 'Ireland']	None	None	None
586	Cystic fibrosis	Prevalence at birth	1-5 / 10 000	48.63	Romania	18442953	The prevalence of cystic fibrosis in the European Union. This study combined a variety of methods to determine the prevalence of cystic fibrosis in the European Union. The results of literature reviews, surveys, and registry analyses revealed a mean prevalence of 0.737/10,000 in the 27 EU countries, which is similar to the value of 0.797 in the United States, and only one outlier, namely the Repu…	['prevalence']	['0.737/10,000', '0.797', '2.98']	['the', 'European Union', 'the United States', 'Republic', 'Ireland']	None	None	None
586	Cystic fibrosis	Point prevalence	1-5 / 10 000	29.8	Ireland	18442953	The prevalence of cystic fibrosis in the European Union. This study combined a variety of methods to determine the prevalence of cystic fibrosis in the European Union. The results of literature reviews, surveys, and registry analyses revealed a mean prevalence of 0.737/10,000 in the 27 EU countries, which is similar to the value of 0.797 in the United States, and only one outlier, namely the Repu…	['prevalence']	['0.737/10,000', '0.797', '2.98']	['the', 'European Union', 'the United States', 'Republic', 'Ireland']	None	None	None
586	Cystic fibrosis	Point prevalence	1-9 / 100 000	8.39	Austria	18442953	The prevalence of cystic fibrosis in the European Union. This study combined a variety of methods to determine the prevalence of cystic fibrosis in the European Union. The results of literature reviews, surveys, and registry analyses revealed a mean prevalence of 0.737/10,000 in the 27 EU countries, which is similar to the value of 0.797 in the United States, and only one outlier, namely the Repu…	['prevalence']	['0.737/10,000', '0.797', '2.98']	['the', 'European Union', 'the United States', 'Republic', 'Ireland']	None	None	None
586	Cystic fibrosis	Point prevalence	1-9 / 100 000	5.56	Czech Republic	18442953	The prevalence of cystic fibrosis in the European Union. This study combined a variety of methods to determine the prevalence of cystic fibrosis in the European Union. The results of literature reviews, surveys, and registry analyses revealed a mean prevalence of 0.737/10,000 in the 27 EU countries, which is similar to the value of 0.797 in the United States, and only one outlier, namely the Repu…	['prevalence']	['0.737/10,000', '0.797', '2.98']	['the', 'European Union', 'the United States', 'Republic', 'Ireland']	None	None	None
586	Cystic fibrosis	Point prevalence	1-9 / 100 000	6.27	Slovakia	18442953	The prevalence of cystic fibrosis in the European Union. This study combined a variety of methods to determine the prevalence of cystic fibrosis in the European Union. The results of literature reviews, surveys, and registry analyses revealed a mean prevalence of 0.737/10,000 in the 27 EU countries, which is similar to the value of 0.797 in the United States, and only one outlier, namely the Repu…	['prevalence']	['0.737/10,000', '0.797', '2.98']	['the', 'European Union', 'the United States', 'Republic', 'Ireland']	None	None	None
586	Cystic fibrosis	Point prevalence	1-9 / 100 000	1.06	Romania	18442953	The prevalence of cystic fibrosis in the European Union. This study combined a variety of methods to determine the prevalence of cystic fibrosis in the European Union. The results of literature reviews, surveys, and registry analyses revealed a mean prevalence of 0.737/10,000 in the 27 EU countries, which is similar to the value of 0.797 in the United States, and only one outlier, namely the Repu…	['prevalence']	['0.737/10,000', '0.797', '2.98']	['the', 'European Union', 'the United States', 'Republic', 'Ireland']	None	None	None
586	Cystic fibrosis	Point prevalence	1-9 / 100 000	1.3	Lithuania	18442953	The prevalence of cystic fibrosis in the European Union. This study combined a variety of methods to determine the prevalence of cystic fibrosis in the European Union. The results of literature reviews, surveys, and registry analyses revealed a mean prevalence of 0.737/10,000 in the 27 EU countries, which is similar to the value of 0.797 in the United States, and only one outlier, namely the Repu…	['prevalence']	['0.737/10,000', '0.797', '2.98']	['the', 'European Union', 'the United States', 'Republic', 'Ireland']	None	None	None
586	Cystic fibrosis	Point prevalence	1-9 / 100 000	4.31	Luxembourg	18442953	The prevalence of cystic fibrosis in the European Union. This study combined a variety of methods to determine the prevalence of cystic fibrosis in the European Union. The results of literature reviews, surveys, and registry analyses revealed a mean prevalence of 0.737/10,000 in the 27 EU countries, which is similar to the value of 0.797 in the United States, and only one outlier, namely the Repu…	['prevalence']	['0.737/10,000', '0.797', '2.98']	['the', 'European Union', 'the United States', 'Republic', 'Ireland']	None	None	None
586	Cystic fibrosis	Point prevalence	1-9 / 100 000	5.79	Malta	18442953	The prevalence of cystic fibrosis in the European Union. This study combined a variety of methods to determine the prevalence of cystic fibrosis in the European Union. The results of literature reviews, surveys, and registry analyses revealed a mean prevalence of 0.737/10,000 in the 27 EU countries, which is similar to the value of 0.797 in the United States, and only one outlier, namely the Repu…	['prevalence']	['0.737/10,000', '0.797', '2.98']	['the', 'European Union', 'the United States', 'Republic', 'Ireland']	None	None	None
586	Cystic fibrosis	Point prevalence	1-9 / 100 000	1.04	Latvia	18442953	The prevalence of cystic fibrosis in the European Union. This study combined a variety of methods to determine the prevalence of cystic fibrosis in the European Union. The results of literature reviews, surveys, and registry analyses revealed a mean prevalence of 0.737/10,000 in the 27 EU countries, which is similar to the value of 0.797 in the United States, and only one outlier, namely the Repu…	['prevalence']	['0.737/10,000', '0.797', '2.98']	['the', 'European Union', 'the United States', 'Republic', 'Ireland']	None	None	None
586	Cystic fibrosis	Point prevalence	1-9 / 100 000	3.28	Slovenia	18442953	The prevalence of cystic fibrosis in the European Union. This study combined a variety of methods to determine the prevalence of cystic fibrosis in the European Union. The results of literature reviews, surveys, and registry analyses revealed a mean prevalence of 0.737/10,000 in the 27 EU countries, which is similar to the value of 0.797 in the United States, and only one outlier, namely the Repu…	['prevalence']	['0.737/10,000', '0.797', '2.98']	['the', 'European Union', 'the United States', 'Republic', 'Ireland']	None	None	None
586	Cystic fibrosis	Prevalence at birth	1-5 / 10 000	33.33	Slovenia	18442953	The prevalence of cystic fibrosis in the European Union. This study combined a variety of methods to determine the prevalence of cystic fibrosis in the European Union. The results of literature reviews, surveys, and registry analyses revealed a mean prevalence of 0.737/10,000 in the 27 EU countries, which is similar to the value of 0.797 in the United States, and only one outlier, namely the Repu…	['prevalence']	['0.737/10,000', '0.797', '2.98']	['the', 'European Union', 'the United States', 'Republic', 'Ireland']	None	None	None
586	Cystic fibrosis	Point prevalence	1-9 / 100 000	2.56	Poland	18442953	The prevalence of cystic fibrosis in the European Union. This study combined a variety of methods to determine the prevalence of cystic fibrosis in the European Union. The results of literature reviews, surveys, and registry analyses revealed a mean prevalence of 0.737/10,000 in the 27 EU countries, which is similar to the value of 0.797 in the United States, and only one outlier, namely the Repu…	['prevalence']	['0.737/10,000', '0.797', '2.98']	['the', 'European Union', 'the United States', 'Republic', 'Ireland']	None	None	None
586	Cystic fibrosis	Prevalence at birth	1-5 / 10 000	20	Poland	18442953	The prevalence of cystic fibrosis in the European Union. This study combined a variety of methods to determine the prevalence of cystic fibrosis in the European Union. The results of literature reviews, surveys, and registry analyses revealed a mean prevalence of 0.737/10,000 in the 27 EU countries, which is similar to the value of 0.797 in the United States, and only one outlier, namely the Repu…	['prevalence']	['0.737/10,000', '0.797', '2.98']	['the', 'European Union', 'the United States', 'Republic', 'Ireland']	None	None	None
586	Cystic fibrosis	Point prevalence	1-9 / 100 000	6.18	Estonia	18442953	The prevalence of cystic fibrosis in the European Union. This study combined a variety of methods to determine the prevalence of cystic fibrosis in the European Union. The results of literature reviews, surveys, and registry analyses revealed a mean prevalence of 0.737/10,000 in the 27 EU countries, which is similar to the value of 0.797 in the United States, and only one outlier, namely the Repu…	['prevalence']	['0.737/10,000', '0.797', '2.98']	['the', 'European Union', 'the United States', 'Republic', 'Ireland']	None	None	None
586	Cystic fibrosis	Prevalence at birth	1-5 / 10 000	22.22	Estonia	18442953	The prevalence of cystic fibrosis in the European Union. This study combined a variety of methods to determine the prevalence of cystic fibrosis in the European Union. The results of literature reviews, surveys, and registry analyses revealed a mean prevalence of 0.737/10,000 in the 27 EU countries, which is similar to the value of 0.797 in the United States, and only one outlier, namely the Repu…	['prevalence']	['0.737/10,000', '0.797', '2.98']	['the', 'European Union', 'the United States', 'Republic', 'Ireland']	None	None	None
586	Cystic fibrosis	Point prevalence	1-9 / 100 000	3.35	Cyprus	18442953	The prevalence of cystic fibrosis in the European Union. This study combined a variety of methods to determine the prevalence of cystic fibrosis in the European Union. The results of literature reviews, surveys, and registry analyses revealed a mean prevalence of 0.737/10,000 in the 27 EU countries, which is similar to the value of 0.797 in the United States, and only one outlier, namely the Repu…	['prevalence']	['0.737/10,000', '0.797', '2.98']	['the', 'European Union', 'the United States', 'Republic', 'Ireland']	None	None	None
586	Cystic fibrosis	Prevalence at birth	1-5 / 10 000	12.64	Cyprus	18442953	The prevalence of cystic fibrosis in the European Union. This study combined a variety of methods to determine the prevalence of cystic fibrosis in the European Union. The results of literature reviews, surveys, and registry analyses revealed a mean prevalence of 0.737/10,000 in the 27 EU countries, which is similar to the value of 0.797 in the United States, and only one outlier, namely the Repu…	['prevalence']	['0.737/10,000', '0.797', '2.98']	['the', 'European Union', 'the United States', 'Republic', 'Ireland']	None	None	None
550	MELAS	Point prevalence	1-9 / 1 000 000	0.18	Japan	21443929	MELAS: a nationwide prospective cohort study of 96 patients in Japan. <h4>Background</h4>MELAS (mitochondrial myopathy, encephalopathy, lactic acidosis and stroke-like episodes) (OMIM 540000) is the most dominant subtype of mitochondrial myopathy. The aim of this study was to determine the prevalence, natural course, and severity of MELAS.<h4>Methods</h4>A prospective cohort study of 96 Japanese …	['prevalence', 'occurs']	['least', '0.58', '/100,000', '0.18', '/100,000']	['MELAS', 'Japan']	['between June 2003 and April 2008']	None	['Japanese']
550	MELAS	Point prevalence	>1 / 1000	236	Specific population	17300999	Population prevalence of the MELAS A3243G mutation. We aimed to establish the population prevalence of the MELAS 3243A>G mtDNA mutation in a large Caucasian-based population (n=2954; 99% Caucasian, 57% women and mean age of 66.4 years). All participants underwent comprehensive clinical evaluation including audiologic testing. We detected the 3243A>G mutation in seven subjects using standard polym…	['Population prevalence', 'population prevalence']	['236/100000', '0.24 %']	['Worldwide']	None	['women']	['Caucasian-based', 'Caucasian']
269	Facioscapulohumeral dystrophy	Point prevalence	1-9 / 100 000	4.4	Italy	19320656	Facioscapulohumeral muscular dystrophy: epidemiological and molecular study in a north-east Italian population sample. Facioscapulohumeral muscular dystrophy (FSHD) is an autosomal dominant disease associated with a partial deletion on chromosome 4q35. Few relevant investigations have been reported on its epidemiology and were essentially based on clinical diagnosis, having been performed before …	['prevalence rate']	['44 x 10 ( -6 )']	['north-east Italian province', 'Padova']	['1 January 2004']	None	['north-east Italian']
269	Facioscapulohumeral dystrophy	Point prevalence	1-5 / 10 000	12	Netherlands	25122204	Population-based incidence and prevalence of facioscapulohumeral dystrophy. <h4>Objective</h4>To determine the incidence and prevalence of facioscapulohumeral muscular dystrophy (FSHD) in the Netherlands.<h4>Methods</h4>Using 3-source capture-recapture methodology, we estimated the total yearly number of newly found symptomatic individuals with FSHD, including those not registered in any of the 3…	['incidence', 'prevalence', 'prevalence estimate', 'incidence rate', 'prevalence rate', 'prevalence estimates', 'prevalent']	['0.3/100,000 person-years', '12/100,000', '2,000', 'individuals']	['Netherlands', 'the']	['January 1 , 2001 to December 31 , 2010']	None	None
269	Facioscapulohumeral dystrophy	Annual incidence	1-9 / 1 000 000	0.3	Netherlands	25122204	Population-based incidence and prevalence of facioscapulohumeral dystrophy. <h4>Objective</h4>To determine the incidence and prevalence of facioscapulohumeral muscular dystrophy (FSHD) in the Netherlands.<h4>Methods</h4>Using 3-source capture-recapture methodology, we estimated the total yearly number of newly found symptomatic individuals with FSHD, including those not registered in any of the 3…	['incidence', 'prevalence', 'prevalence estimate', 'incidence rate', 'prevalence rate', 'prevalence estimates', 'prevalent']	['0.3/100,000 person-years', '12/100,000', '2,000', 'individuals']	['Netherlands', 'the']	['January 1 , 2001 to December 31 , 2010']	None	None
480	Kearns-Sayre syndrome	Point prevalence	1-9 / 100 000	1	United Kingdom	17886296	Prevalence of mitochondrial DNA disease in adults. <h4>Objective</h4>Diverse and variable clinical features, a loose genotype-phenotype relationship, and presentation to different medical specialties have all hindered attempts to gauge the epidemiological impact of mitochondrial DNA (mtDNA) disease. Nevertheless, a clear understanding of its prevalence remains an important goal, particularly abou…	['Prevalence', 'prevalence', 'point prevalence', 'prevalence figures', 'prevalent']	['9.2 in 100,000 people', '16.5 in 100,000']	['the', 'North East of England']	['1990 to 2004', '2001']	['female/male']	None
273	Steinert myotonic dystrophy	Point prevalence	1-9 / 100 000	7.9	Iceland	16264243	[Prevalence of myotonic dystrophy in Iceland]. <h4>Objective</h4>Epidemiologic studies of Myotonic Dystrophy (Dystrophic Myotony, DM) have shown variable regional prevalence from 0,46 to 189/105. We carried out a total population survey of DM in Iceland in 2004 having Oct. 31 as the day of prevalence.<h4>Material and methods</h4>Patients were collected from multiple sources, including Landspitali…	['Prevalence', 'prevalence', 'crude prevalence', 'prevalent', 'total prevalence']	['0,46 to 189/105', '28.2/105']	['Iceland', 'Landspitali']	['2004', 'Oct. 31']	['females', 'males']	None
273	Steinert myotonic dystrophy	Point prevalence	1-9 / 100 000	5.3	Serbia	16713671	Epidemiology of myotonic dystrophy type 1 (Steinert disease) in Belgrade (Serbia). The aim of this study was to estimate the incidence and prevalence of myotonic dystrophy type 1 (DM1) in Belgrade during the period 1983-2002. The patients who had DM1 were ascertained through hospital records from all neurological departments in Belgrade during 1983-2002. The molecular genetic analysis was perform…	['incidence', 'prevalence', 'average', 'annual incidence rate']	['2.0/1,000,000', '2.1/1,000,000', 'for', '2.0/1,000,000', 'for', '3.4/1,000,000', '4.0/1,000,000', '2.5/1,000,000', '1 per 8621', 'men', '1 per 9259 for women', '1 per 8940 of the population', '5.3/100,000']	['Belgrade', 'Serbia']	['1983-2002', '31 December 2002']	['males', 'females']	None
273	Steinert myotonic dystrophy	Point prevalence	1-9 / 1 000 000	0.46	Taiwan, Province of China	12902623	Epidemiological and genetic studies of myotonic dystrophy type 1 in Taiwan. To investigate the prevalence and genetic characteristics of myotonic dystrophy type 1 (DM1) in Taiwan, DM-suspected patients and their families identified during the period of 1990-2001 had their clinical records reevaluated and the CTG repeat sizes at the DM1 locus examined. A total of 96 subjects belonging to 26 famili…	['prevalence']	['0.46/100,000 inhabitants']	['Taiwan']	['1990-2001']	None	None
273	Steinert myotonic dystrophy	Point prevalence	1-5 / 10 000	14.3	South Africa	3992413	Myotonic dystrophy. Part I. A genealogical study in the northern Transvaal. Myotonic dystrophy is a disabling multisystem disorder which appears to be more common in South Africa than is generally recognized. Twenty white kindreds with the disease were studied; of these 4 large kindreds had a common ancestry. Genealogical data for 1 527 individuals were acquired. The minimum prevalence of myotoni…	['prevalence']	['14,3/100 000 of the population']	['northern Transvaal', 'South Africa', 'the']	None	None	['white']
273	Steinert myotonic dystrophy	Annual incidence	1-9 / 1 000 000	0.2	Serbia	16713671	Epidemiology of myotonic dystrophy type 1 (Steinert disease) in Belgrade (Serbia). The aim of this study was to estimate the incidence and prevalence of myotonic dystrophy type 1 (DM1) in Belgrade during the period 1983-2002. The patients who had DM1 were ascertained through hospital records from all neurological departments in Belgrade during 1983-2002. The molecular genetic analysis was perform…	['incidence', 'prevalence', 'average', 'annual incidence rate']	['2.0/1,000,000', '2.1/1,000,000', 'for', '2.0/1,000,000', 'for', '3.4/1,000,000', '4.0/1,000,000', '2.5/1,000,000', '1 per 8621', 'men', '1 per 9259 for women', '1 per 8940 of the population', '5.3/100,000']	['Belgrade', 'Serbia']	['1983-2002', '31 December 2002']	['males', 'females']	None
273	Steinert myotonic dystrophy	Point prevalence	1-9 / 100 000	9.31	Italy	11359466	Epidemiology of myotonic dystrophy in Italy: re-apprisal after genetic diagnosis. Before the discovery of the myotonic dystrophy (DM) gene, the DM epidemiological rates could not be accurately estimated. The aim of this study was to calculate the DM prevalence rates in Padova (North-East Italy) and in four provinces of North-West Tuscany (Central Italy) and, as of 30 June 1999, to do so using mol…	['prevalence rates', 'prevalence rate', 'rates']	['9.31x10 ( -5 ) inhabitants']	['Italy', 'Padova', 'North-East Italy', 'four', 'North-West Tuscany', 'Central Italy', 'worldwide']	['30 June 1999']	None	None
273	Steinert myotonic dystrophy	Point prevalence	1-5 / 10 000	11.95	Ireland	14960839	The epidemiology of myotonic dystrophy in Northern Ireland. Multiple sources of ascertainment were used to identify families with myotonic dystrophy in Northern Ireland. A total of 59 families with 188 living affected members were identified. The prevalence rate was 119.5 x 10(-6) in a total population of 1.5 million, a rate similar to neighbouring communities. Information about the natural histo…	['prevalence rate']	['119.5 x 10 ( -6 )', '1.5 million']	['Northern Ireland']	None	None	None
273	Steinert myotonic dystrophy	Point prevalence	1-5 / 10 000	20	Specific population	12784291	Prevalence of myotonic dystrophy in Israeli Jewish communities: inter-community variation and founder premutations. In a comprehensive epidemiological survey among Jews living in Israel, the average prevalence of myotonic dystrophy (DM) was 15.7/10(5) (1 case in 6369) with intercommunity variations; the Ashkenazi Jews had the lowest rate, 5.7/10(5) (1 case in 17544) as compared to the rate in the…	['Prevalence', 'average prevalence', 'incidence', 'prevalence']	['15.7/10', '1 case in', '5.7/10', '1 case', '20/10 ( 5', '1 case in 5000', '47.3/10', '5', '1 case in 2114']	['Israel']	None	None	['Israeli Jewish', 'Jews', 'Ashkenazi Jews', 'Sephardim/Oriental', 'Yemenite', 'Ashkenazi', 'Moroccan', 'Jewish']
273	Steinert myotonic dystrophy	Point prevalence	1-9 / 100 000	5.7	Specific population	12784291	Prevalence of myotonic dystrophy in Israeli Jewish communities: inter-community variation and founder premutations. In a comprehensive epidemiological survey among Jews living in Israel, the average prevalence of myotonic dystrophy (DM) was 15.7/10(5) (1 case in 6369) with intercommunity variations; the Ashkenazi Jews had the lowest rate, 5.7/10(5) (1 case in 17544) as compared to the rate in the…	['Prevalence', 'average prevalence', 'incidence', 'prevalence']	['15.7/10', '1 case in', '5.7/10', '1 case', '20/10 ( 5', '1 case in 5000', '47.3/10', '5', '1 case in 2114']	['Israel']	None	None	['Israeli Jewish', 'Jews', 'Ashkenazi Jews', 'Sephardim/Oriental', 'Yemenite', 'Ashkenazi', 'Moroccan', 'Jewish']
273	Steinert myotonic dystrophy	Point prevalence	1-5 / 10 000	18.1	Croatia	9088385	Genetic epidemiology of myotonic dystrophy in Istria, Croatia. <h4>Objectives</h4>We evaluated epidemiology of myotonic dystrophy in Istria, Croatia including direct mutation analysis as an additional, specific diagnostic criterion.<h4>Material and methods</h4>Patients were ascertained in the period 1980-1994 from multiple sources under established clinical criteria with a special reference to co…	['prevalence', 'prevalence estimates']	['18.1/100,000']	['Istria , Croatia', 'Istria', 'Croatia']	['1980-1994', 'July 1 , 1989']	None	None
614	Thomsen and Becker disease	Point prevalence	1-9 / 100 000	7.3	Finland	9598722	Myotonia congenita in northern Finland: an epidemiological and genetic study. An epidemiological and genetic investigation of myotonia congenita was carried out in northern Finland. Altogether 58 patients were identified (of whom 54 lived in the study area) in 23 families, with a prevalence of 7.3 per 100000. The majority of the families originated from a sparsely populated area in western Laplan…	['prevalence']	['7.3 per 100000']	['northern Finland', 'western Lapland']	None	None	None
324	Fabry disease	Prevalence at birth	1-9 / 1 000 000	0.85	Australia	9918480	Prevalence of lysosomal storage disorders. <h4>Context</h4>Lysosomal storage disorders represent a group of at least 41 genetically distinct, biochemically related, inherited diseases. Individually, these disorders are considered rare, although high prevalence values have been reported in some populations. These disorders are devastating for individuals and their families and result in considerab…	['Prevalence', 'prevalence', 'combined prevalence']	['1 per 57000 live births', '1 per 4.2 million live births', '1 per 7700 live births']	['Australia']	['January 1 , 1980', 'through', 'December 31 , 1996']	None	['Australian']
324	Fabry disease	Prevalence at birth	1-9 / 1 000 000	0.52	Czech Republic	20490927	The birth prevalence of lysosomal storage disorders in the Czech Republic: comparison with data in different populations. The aim of this retrospective study was to determine the prevalence of lysosomal storage disorders (LSDs) in the Czech Republic. The data on cases diagnosed between 1975 and 2008 were collected and analyzed. The overall prevalence of LSDs in the Czech population (12.25 per 100…	['birth prevalence', 'prevalence', 'overall prevalence', 'combined prevalences']	['12.25 per 100,000', '14 per 100,000', '12.9 per 100,000', '12.1 per 100,000', '25 per 100,000', '1.13 per 100,000 births', '5.0 , 3.72 , and 2.29 per 100,000 live births', '0.57 per 100,000 live births']	['the Czech Republic', 'Netherlands', 'Australia', 'Italy', 'the north of Portugal']	['between 1975 and 2008']	None	['Czech']
324	Fabry disease	Prevalence at birth	1-9 / 1 000 000	0.25	Japan	22790789	Descriptive epidemiology of Fabry disease among beneficiaries of the Specified Disease Treatment Research Program in Japan. <h4>Background</h4>Fabry disease (FD) is a rare X-linked lysosomal storage disorder and is included in the Specified Disease Treatment Research Program in Japan, which subsidizes medical care for beneficiaries with rare and other, designated diseases. However, no report on t…	['overall incidence', 'prevalence']	['0.25 cases per 100,000 individuals', 'among men', '1.78 times that among women']	['Japan']	['between 2003 and 2008']	['men', 'women']	None
778	Rett syndrome	Point prevalence	1-9 / 100 000	0	France	16647997	The incidence of Rett syndrome in France. Since the description of Rett syndrome, only a handful of epidemiologic studies based only on clinical investigation have been reported. Mutations in the MECP2 gene are associated with Rett syndrome and French laboratories have organized a clinical and molecular network to investigate the incidence of Rett syndrome in France including the results of molec…	['incidence', 'prevalence']	['between 0.43 to 0.71 per 10,000 females', '0.558 per 10,000']	['France']	['November 2004']	['females']	['French', 'European']
778	Rett syndrome	Point prevalence	1-9 / 100 000	0	Japan	2803793	[Prevalence of Rett syndrome in Tokyo]. Prevalence of Rett syndrome (RS) was studied in Tokyo. Based on the experience of our pilot study, we chose schools to identify the cases. We visited forty-four schools for mentally/physically handicapped children. The population of girls aged 6-14 years in the area was 598,000 and the number of girls examined at the schools was 1,311. We identified 24 case…	['Prevalence', 'prevalence']	['0.50/10,000']	['Tokyo']	['1 April , 1988']	['girls']	['European']
778	Rett syndrome	Prevalence at birth	1-9 / 100 000	0	United States	2063900	Prevalence study of Rett syndrome in North Dakota children. Service providers for children in the state of North Dakota were surveyed to determine the prevalence rate of Rett syndrome (RS). Five patients with definite RS were identified in a population of 203,801 children (98,932 girls) 0-18 years of age yielding a prevalence rate of RS of 1 in 40,760 in North Dakota children. For girls the rate …	['Prevalence', 'prevalence rate', 'prevalence rates']	['1 in 40,760']	['North Dakota']	None	['girls']	['North Dakota']
778	Rett syndrome	Point prevalence	1-9 / 100 000	1.6	United Kingdom	3087206	A study of the natural history of Rett syndrome in 23 girls. We have studied 23 patients with Rett syndrome with particular reference to the character and natural history of the clinical disorder. We found a prevalence of 0.8 per 10,000 girls 0-14 years in the region from which cases came. We consider that the disorder of tone, posture and movement is extrapyramidal in nature and suggest that the…	['prevalence']	['0.8 per 10,000', '0-14 years']	['Worldwide']	None	['girls']	None
778	Rett syndrome	Prevalence at birth	1-9 / 100 000	3.05	Australia	21587099	Trends in the diagnosis of Rett syndrome in Australia. Modifications to diagnostic criteria and introduction of genetic testing have likely affected the pattern and timing of Rett syndrome diagnosis. The trends in incidence and prevalence of Rett syndrome in Australia were examined; the cumulative risk of a female being diagnosed was determined; and the impact of changes to diagnostic criteria an…	['incidence', 'prevalence']	['1/8,905', '11.23 per 100,000 person-years', '1/15,361', '6.51 per 100,000 person-years']	['Australia']	['1976-2006', '1982-2008', 'before 2000', 'after 1999']	['female', 'females']	['Australian']
778	Rett syndrome	Point prevalence	1-9 / 100 000	0	Australia	21587099	Trends in the diagnosis of Rett syndrome in Australia. Modifications to diagnostic criteria and introduction of genetic testing have likely affected the pattern and timing of Rett syndrome diagnosis. The trends in incidence and prevalence of Rett syndrome in Australia were examined; the cumulative risk of a female being diagnosed was determined; and the impact of changes to diagnostic criteria an…	['incidence', 'prevalence']	['1/8,905', '11.23 per 100,000 person-years', '1/15,361', '6.51 per 100,000 person-years']	['Australia']	['1976-2006', '1982-2008', 'before 2000', 'after 1999']	['female', 'females']	['Australian']
778	Rett syndrome	Point prevalence	1-9 / 100 000	0	Hong Kong	18174559	Rett syndrome: prevalence among Chinese and a comparison of MECP2 mutations of classic Rett syndrome with other neurodevelopmental disorders. Rett syndrome is an X-linked dominant neurodevelopmental disorder. Mutation of the methyl-CpG-binding protein 2 gene (MECP2) is present in up to 96% of patients with Rett syndrome. Eight mutations represent the hotspot of MECP2 mutations (R106W, R133C, T158…	['prevalence']	['0.57', 'per 10 000']	['Hong Kong West']	None	['women', 'female', 'girls']	['Chinese']
72	Angelman syndrome	Prevalence at birth	1-9 / 100 000	2.5	Australia	16492624	A long-term population-based clinical and morbidity profile of Angelman syndrome in Western Australia: 1953-2003. <h4>Purpose</h4>To investigate the incidence, clinical presentation and associated comorbidities of Angelman syndrome (AS) in Western Australia, with establishment of an information database for the disorder.<h4>Methods</h4>Data were collected from Disability Services Commission files…	['incidence', 'estimated incidence']	['one in 40,000 births']	['Western Australia', 'Western Australian']	['1953-2003']	None	None
72	Angelman syndrome	Point prevalence	1-9 / 100 000	0	Australia	16492624	A long-term population-based clinical and morbidity profile of Angelman syndrome in Western Australia: 1953-2003. <h4>Purpose</h4>To investigate the incidence, clinical presentation and associated comorbidities of Angelman syndrome (AS) in Western Australia, with establishment of an information database for the disorder.<h4>Methods</h4>Data were collected from Disability Services Commission files…	['incidence', 'estimated incidence']	['one in 40,000 births']	['Western Australia', 'Western Australian']	['1953-2003']	None	None
72	Angelman syndrome	Prevalence at birth	1-9 / 100 000	5	Spain	12373673	[Angelman syndrome: physical characteristics and behavioural phenotype in 37 patients with confirmed genetic diagnosis] INTRODUCTION: Angelman syndrome (AS) is characterised by mental retardation, ataxic gait, epilepsy, absence of language and a special series of physical traits behavioural phenotype. Its incidence is estimated as one in every 20,000 individuals. On the basis of discoveries made …	['incidence']	['one in every 20,000 individuals']	['Worldwide']	None	None	None
72	Angelman syndrome	Point prevalence	1-9 / 100 000	8.3	Spain	12373673	[Angelman syndrome: physical characteristics and behavioural phenotype in 37 patients with confirmed genetic diagnosis] INTRODUCTION: Angelman syndrome (AS) is characterised by mental retardation, ataxic gait, epilepsy, absence of language and a special series of physical traits behavioural phenotype. Its incidence is estimated as one in every 20,000 individuals. On the basis of discoveries made …	['incidence']	['one in every 20,000 individuals']	['Worldwide']	None	None	None
72	Angelman syndrome	Prevalence at birth	1-9 / 1 000 000	0.5	Denmark	23913711	Angelman syndrome in Denmark. birth incidence, genetic findings, and age at diagnosis. Angelman syndrome (AS) is a neurogenetic disorder caused by loss of expression of the maternal imprinted gene UBE3A on chromosome 15q11.2-q13. Clinical features of AS include severe intellectual disability, a happy disposition, ataxia, mandibular prognatism, and epilepsy. Our objectives were to examine the birt…	['birth incidence', 'occurrence']	['1:24,580']	['Denmark']	None	None	None
892	Von Hippel-Lindau disease	Point prevalence	1-9 / 100 000	2.13	Denmark	27966541	Prevalence, birth incidence, and penetrance of von Hippel-Lindau disease (vHL) in Denmark. Von Hippel-Lindau disease (vHL) is a rare hereditary tumour predisposition with multiorgan involvement that is not always easily recognized. The disease is reported to be almost fully penetrant at age 60 years. Previous estimates of vHL prevalence and incidence are all regional and vary widely. Most are >20…	['Prevalence', 'birth incidence', 'prevalence', 'incidence']	['1 in 46 900 individuals', '1 in 27 300 live births']	['Denmark']	None	None	['Danish']
892	Von Hippel-Lindau disease	Prevalence at birth	1-9 / 100 000	3.66	Denmark	27966541	Prevalence, birth incidence, and penetrance of von Hippel-Lindau disease (vHL) in Denmark. Von Hippel-Lindau disease (vHL) is a rare hereditary tumour predisposition with multiorgan involvement that is not always easily recognized. The disease is reported to be almost fully penetrant at age 60 years. Previous estimates of vHL prevalence and incidence are all regional and vary widely. Most are >20…	['Prevalence', 'birth incidence', 'prevalence', 'incidence']	['1 in 46 900 individuals', '1 in 27 300 live births']	['Denmark']	None	None	['Danish']
558	Marfan syndrome	Prevalence at birth	1-5 / 10 000	10.2	United Kingdom	8151638	Ascertainment and severity of Marfan syndrome in a Scottish population. This study in north east Scotland has shown that Marfan syndrome has a minimal birth incidence of 1:9802 live births, a minimal prevalence of 1:14217, and that 8/30 (26.7%) of cases in our series are new mutations. The calculated mutation rate is 15 +/- 6.7 x 10(-6) and there is evidence of reduced reproductive fitness.	['birth incidence', 'prevalence']	['1:9802 live births', '1:14217']	['north east Scotland']	None	None	['Scottish']
558	Marfan syndrome	Point prevalence	1-9 / 100 000	7	United Kingdom	8151638	Ascertainment and severity of Marfan syndrome in a Scottish population. This study in north east Scotland has shown that Marfan syndrome has a minimal birth incidence of 1:9802 live births, a minimal prevalence of 1:14217, and that 8/30 (26.7%) of cases in our series are new mutations. The calculated mutation rate is 15 +/- 6.7 x 10(-6) and there is evidence of reduced reproductive fitness.	['birth incidence', 'prevalence']	['1:9802 live births', '1:14217']	['north east Scotland']	None	None	['Scottish']
803	Amyotrophic lateral sclerosis	Annual incidence	1-9 / 100 000	1.06	United Kingdom	17898523	Amyotrophic lateral sclerosis in South-East England: a population-based study. The South-East England register for amyotrophic lateral sclerosis (SEALS Registry). <h4>Background/aims</h4>We aimed to estimate the incidence and prevalence of amyotrophic lateral sclerosis (ALS) in the South East of England. The reported incidence of ALS varies between 0.44 and 3.2 per 100,000 person years. This can …	['incidence', 'prevalence', 'crude incidence', 'age-', 'gender-adjusted annual incidence rate', 'point prevalence', 'prevalence rates']	['between 0.44 and 3.2 per 100,000 person years', '1.06 per 100,000 person years', '1.10', '4.91 per 100,000 population']	['South-East England', 'the', 'South East of England', 'England', 'South East', 'Wales']	['Between 1 January 2002 and 30 June 2006', '30 June 2006']	['males', 'females']	None
803	Amyotrophic lateral sclerosis	Point prevalence	1-9 / 100 000	4.9	United Kingdom	17898523	Amyotrophic lateral sclerosis in South-East England: a population-based study. The South-East England register for amyotrophic lateral sclerosis (SEALS Registry). <h4>Background/aims</h4>We aimed to estimate the incidence and prevalence of amyotrophic lateral sclerosis (ALS) in the South East of England. The reported incidence of ALS varies between 0.44 and 3.2 per 100,000 person years. This can …	['incidence', 'prevalence', 'crude incidence', 'age-', 'gender-adjusted annual incidence rate', 'point prevalence', 'prevalence rates']	['between 0.44 and 3.2 per 100,000 person years', '1.06 per 100,000 person years', '1.10', '4.91 per 100,000 population']	['South-East England', 'the', 'South East of England', 'England', 'South East', 'Wales']	['Between 1 January 2002 and 30 June 2006', '30 June 2006']	['males', 'females']	None
803	Amyotrophic lateral sclerosis	Annual incidence	1-9 / 100 000	2.1	Ireland	10025778	Incidence and prevalence of ALS in Ireland, 1995-1997: a population-based study. <h4>Background</h4>We conducted a prospective, population-based study of ALS in the Republic of Ireland for the 3-year period 1995 to 1997.<h4>Methods</h4>To ensure complete case ascertainment, multiple sources of information were used, including consultant neurologists, neurophysiologists, primary care physicians, a…	['Incidence', 'prevalence', 'annual incidence rate', 'incidence rate', 'crude prevalence', 'incidence']	['2.1 per 100,000 person-years', '2.8 per 100,000 person-years', '2.5 per 100,000 person-years', '1.8 per 100,000 person-years', '4.7 per 100,000 of', 'total population', '6.2 per 100,000 for', 'population']	['Ireland', 'the Republic', 'northwestern']	['1995-1997', '1995 to 1997', 'Between January 1 , 1995 , and December 31 , 1997', ')', 'December 31 , 1996', '1996']	['men', 'women']	['Irish']
803	Amyotrophic lateral sclerosis	Point prevalence	1-9 / 100 000	4.7	Ireland	10025778	Incidence and prevalence of ALS in Ireland, 1995-1997: a population-based study. <h4>Background</h4>We conducted a prospective, population-based study of ALS in the Republic of Ireland for the 3-year period 1995 to 1997.<h4>Methods</h4>To ensure complete case ascertainment, multiple sources of information were used, including consultant neurologists, neurophysiologists, primary care physicians, a…	['Incidence', 'prevalence', 'annual incidence rate', 'incidence rate', 'crude prevalence', 'incidence']	['2.1 per 100,000 person-years', '2.8 per 100,000 person-years', '2.5 per 100,000 person-years', '1.8 per 100,000 person-years', '4.7 per 100,000 of', 'total population', '6.2 per 100,000 for', 'population']	['Ireland', 'the Republic', 'northwestern']	['1995-1997', '1995 to 1997', 'Between January 1 , 1995 , and December 31 , 1997', ')', 'December 31 , 1996', '1996']	['men', 'women']	['Irish']
803	Amyotrophic lateral sclerosis	Annual incidence	1-9 / 100 000	2.4	Finland	6601351	Amyotrophic lateral sclerosis in Middle-Finland: an epidemiological study. Amyotrophic lateral sclerosis (ALS) was diagnosed in 36 patients in Middle-Finland Central Hospital District during 1976-1981. The annual incidence of ALS was 2.4 per 100,000 population and the prevalence rate was 6.4 per 100,000 population. The age-specific incidences of ALS were similar for men and women with a maximum o…	['annual incidence', 'prevalence rate', 'age-specific incidences', 'prevalence']	['2.4 per 100,000 population', '6.4 per 100,000 population', '14/100,000/year']	['Middle-Finland', 'Middle-Finland Central Hospital District', 'Karelia', 'USSR']	['1976-1981']	['men', 'women']	None
803	Amyotrophic lateral sclerosis	Point prevalence	1-9 / 100 000	6.4	Finland	6601351	Amyotrophic lateral sclerosis in Middle-Finland: an epidemiological study. Amyotrophic lateral sclerosis (ALS) was diagnosed in 36 patients in Middle-Finland Central Hospital District during 1976-1981. The annual incidence of ALS was 2.4 per 100,000 population and the prevalence rate was 6.4 per 100,000 population. The age-specific incidences of ALS were similar for men and women with a maximum o…	['annual incidence', 'prevalence rate', 'age-specific incidences', 'prevalence']	['2.4 per 100,000 population', '6.4 per 100,000 population', '14/100,000/year']	['Middle-Finland', 'Middle-Finland Central Hospital District', 'Karelia', 'USSR']	['1976-1981']	['men', 'women']	None
803	Amyotrophic lateral sclerosis	Annual incidence	1-9 / 100 000	2	Canada	3762972	The incidence of amyotrophic lateral sclerosis in southwestern Ontario, Canada. The incidence, prevalence, and mortality rates of amyotrophic lateral sclerosis in southwestern Ontario, Canada, were determined for the years 1978 through 1982. The average annual incidence rate was 1.63 per 100,000 population. The prevalence rate was 4.9 per 100,000 on January 1, 1983. The average annual mortality r…	['incidence', 'prevalence', 'average', 'annual incidence rate', 'prevalence rate']	['1.63 per 100,000 population', '4.9 per 100,000', '1.52 per 100,000 population', '3.33', '2.43', '2.81']	['southwestern Ontario ,', 'Canada', 'Perth', 'Essex', 'counties', 'Windsor']	['1978 through 1982', 'January 1 , 1983']	['male', 'female']	None
803	Amyotrophic lateral sclerosis	Annual incidence	1-9 / 100 000	2	Canada	19494548	Incidence and prevalence of amyotrophic lateral sclerosis in Canada: a systematic review of the literature. <h4>Background</h4>Amyotrophic lateral sclerosis (ALS) is a fatal progressive neurodegenerative disease of unknown etiology. Although known to be rare, precise information on the frequency of ALS is essential to anticipate future demands on health resources and as baseline information for e…	['Incidence', 'prevalence', 'incidence', 'annual incidence rates', 'annual', 'age-adjusted incidence', 'crude mean annual incidence', 'frequency', 'occurrence']	['2.13 per 100,000', '2.4 per 100,000']	['Canada', '4 Canadian provinces', 'Nova Scotia', 'Newfoundland', 'Labrador', '6 of the Canadian provinces', 'territories']	['between 1974 and 2004', '2003-2004', '2000-2004']	None	None
803	Amyotrophic lateral sclerosis	Point prevalence	1-9 / 100 000	4.9	Canada	3762972	The incidence of amyotrophic lateral sclerosis in southwestern Ontario, Canada. The incidence, prevalence, and mortality rates of amyotrophic lateral sclerosis in southwestern Ontario, Canada, were determined for the years 1978 through 1982. The average annual incidence rate was 1.63 per 100,000 population. The prevalence rate was 4.9 per 100,000 on January 1, 1983. The average annual mortality r…	['incidence', 'prevalence', 'average', 'annual incidence rate', 'prevalence rate']	['1.63 per 100,000 population', '4.9 per 100,000', '1.52 per 100,000 population', '3.33', '2.43', '2.81']	['southwestern Ontario ,', 'Canada', 'Perth', 'Essex', 'counties', 'Windsor']	['1978 through 1982', 'January 1 , 1983']	['male', 'female']	None
803	Amyotrophic lateral sclerosis	Annual incidence	1-9 / 100 000	1.46	United States	25298019	Amyotrophic lateral sclerosis surveillance in Baltimore and Philadelphia. <h4>Introduction</h4>Limited epidemiological data on amyotrophic lateral sclerosis (ALS) exist in defined geographic areas in the United States.<h4>Methods</h4>Neurologists submitted case reports for patients under their care between January 1, 2009, and December 31, 2011, who met the El Escorial criteria. Diagnosis was con…	['crude average annual incidence rate', 'crude', 'annual incidence']	['1.46 per 100,000 person-years']	['Baltimore', 'Philadelphia', 'the United States']	['between January 1 , 2009 , and December 31 , 2011']	['men']	None
803	Amyotrophic lateral sclerosis	Annual incidence	1-9 / 100 000	1.37	Uruguay	18334826	Incidence and prevalence of amyotrophic lateral sclerosis in Uruguay: a population-based study. <h4>Objective</h4>To determine the incidence and prevalence of amyotrophic lateral sclerosis (ALS) in the Republic of Uruguay.<h4>Methods</h4>The study was performed in Uruguay (3,241,003 inhabitants) during a 2-year period (2002-2003). To ensure complete case ascertainment, multiple sources of informa…	['Incidence', 'prevalence', 'incidence', 'annual incidence rate', 'annual incidence', 'crude prevalence']	['1.37 per 100,000 persons', '1.95', '0.84', '1.42', '1.9 per 100,000 inhabitants']	['Uruguay', 'the Republic']	['2002-2003', 'Between January 1st , 2002 , and December 31st , 2003', 'December 31st , 2002']	['men', 'women', 'male', 'female']	None
803	Amyotrophic lateral sclerosis	Point prevalence	1-9 / 100 000	1.9	Uruguay	18334826	Incidence and prevalence of amyotrophic lateral sclerosis in Uruguay: a population-based study. <h4>Objective</h4>To determine the incidence and prevalence of amyotrophic lateral sclerosis (ALS) in the Republic of Uruguay.<h4>Methods</h4>The study was performed in Uruguay (3,241,003 inhabitants) during a 2-year period (2002-2003). To ensure complete case ascertainment, multiple sources of informa…	['Incidence', 'prevalence', 'incidence', 'annual incidence rate', 'annual incidence', 'crude prevalence']	['1.37 per 100,000 persons', '1.95', '0.84', '1.42', '1.9 per 100,000 inhabitants']	['Uruguay', 'the Republic']	['2002-2003', 'Between January 1st , 2002 , and December 31st , 2003', 'December 31st , 2002']	['men', 'women', 'male', 'female']	None
803	Amyotrophic lateral sclerosis	Annual incidence	1-9 / 100 000	1.4	Denmark	2786160	Incidence and prevalence of motor neuron disease in two Danish counties. A total of 186 cases of motor neuron disease (MND) was identified in two Danish counties during the period 1974-1986. The average annual incidence rate was 1.4/100,000 population, and the male:female ratio of incidence rates was 1.5. Mean age at diagnosis was 64.3 +/- 10.0 years. The incidence rates increased significantly w…	['Incidence', 'prevalence', 'average', 'annual incidence rate', 'incidence rates', 'point prevalence', 'Age-']	['1.4/100,000 population', '3.1/100,000 population']	['Danish counties']	['1974-1986']	['male', 'female']	None
803	Amyotrophic lateral sclerosis	Point prevalence	1-9 / 100 000	3.1	Denmark	2786160	Incidence and prevalence of motor neuron disease in two Danish counties. A total of 186 cases of motor neuron disease (MND) was identified in two Danish counties during the period 1974-1986. The average annual incidence rate was 1.4/100,000 population, and the male:female ratio of incidence rates was 1.5. Mean age at diagnosis was 64.3 +/- 10.0 years. The incidence rates increased significantly w…	['Incidence', 'prevalence', 'average', 'annual incidence rate', 'incidence rates', 'point prevalence', 'Age-']	['1.4/100,000 population', '3.1/100,000 population']	['Danish counties']	['1974-1986']	['male', 'female']	None
803	Amyotrophic lateral sclerosis	Annual incidence	1-9 / 100 000	3	Italy	19237701	Epidemiology of ALS in Italy: a 10-year prospective population-based study. <h4>Objective</h4>To describe the temporal patterns of incidence and demographic characteristics of amyotrophic lateral sclerosis (ALS) in Piemonte and Valle d'Aosta, Italy, in the 10-year period 1995 through 2004.<h4>Methods</h4>The Piemonte and Valle d'Aosta Register for ALS (PARALS) is a prospective register collecting…	['incidence', 'annual crude incidence rate', 'crude prevalence rate', 'annual observed crude incidence', 'incidence rate']	['2.90/100,000 population', '7.89', '/100,000 population', '2.96/100,000 population']	['Italy', 'Piemonte', "Valle d'Aosta", 'northwestern Italy']	['1995 through 2004', '1995', 'December 31 , 2004', '1995-1999', '2000-2004']	['men']	None
803	Amyotrophic lateral sclerosis	Point prevalence	1-9 / 100 000	7.9	Italy	19237701	Epidemiology of ALS in Italy: a 10-year prospective population-based study. <h4>Objective</h4>To describe the temporal patterns of incidence and demographic characteristics of amyotrophic lateral sclerosis (ALS) in Piemonte and Valle d'Aosta, Italy, in the 10-year period 1995 through 2004.<h4>Methods</h4>The Piemonte and Valle d'Aosta Register for ALS (PARALS) is a prospective register collecting…	['incidence', 'annual crude incidence rate', 'crude prevalence rate', 'annual observed crude incidence', 'incidence rate']	['2.90/100,000 population', '7.89', '/100,000 population', '2.96/100,000 population']	['Italy', 'Piemonte', "Valle d'Aosta", 'northwestern Italy']	['1995 through 2004', '1995', 'December 31 , 2004', '1995-1999', '2000-2004']	['men']	None
803	Amyotrophic lateral sclerosis	Annual incidence	1-9 / 100 000	2	France	19452307	Incidence of amyotrophic lateral sclerosis in the Limousin region of France, 1997-2007. Our objective was to assess the incidence of amyotrophic lateral sclerosis (ALS), and its temporal variations, between 1997 and 2007. The study was based on data prospectively gathered by the referral ALS 'expert centre' of the Regional University Hospital of Limousin (710,792 inhabitants). Patients were inclu…	['Incidence', 'incidence', 'crude incidence', 'annual incidence', 'Crude incidence']	['2.5/100,000', '2.0/100,000 inhabitants']	['the', 'Limousin region of France', 'Limousin']	['1997-2007', 'between 1997 and 2007', '1999']	None	['French', 'European']
803	Amyotrophic lateral sclerosis	Annual incidence	1-9 / 100 000	1.4	Spain	23286747	Amyotrophic lateral sclerosis in Catalonia: a population based study. Our objective was to determine the incidence and clinical-epidemiological characteristics of an ALS cohort patient in Catalonia (Spain). We conducted a population based registry for a three-year period (1999-2001) in Catalonia (6,361,365 inhabitants) using several sources of information. The original El Escorial diagnostic crit…	['incidence', 'annual crude incidence rate', 'incidence rate', 'Prevalence']	['1.4/100,000', '1.6', 'in', '1.2', 'in', '5.4/100,000 of', 'total']	['Catalonia', 'Europe', 'Mediterranean area']	['1999-2001', '1994', 'between 1 January 1999 and 31 December 2001']	['males', 'females']	None
803	Amyotrophic lateral sclerosis	Point prevalence	1-9 / 100 000	5.4	Spain	23286747	Amyotrophic lateral sclerosis in Catalonia: a population based study. Our objective was to determine the incidence and clinical-epidemiological characteristics of an ALS cohort patient in Catalonia (Spain). We conducted a population based registry for a three-year period (1999-2001) in Catalonia (6,361,365 inhabitants) using several sources of information. The original El Escorial diagnostic crit…	['incidence', 'annual crude incidence rate', 'incidence rate', 'Prevalence']	['1.4/100,000', '1.6', 'in', '1.2', 'in', '5.4/100,000 of', 'total']	['Catalonia', 'Europe', 'Mediterranean area']	['1999-2001', '1994', 'between 1 January 1999 and 31 December 2001']	['males', 'females']	None
803	Amyotrophic lateral sclerosis	Annual incidence	1-9 / 100 000	2.2	Norway	21860251	Incidence and clinical features of amyotrophic lateral sclerosis in MÃ¸re and Romsdal County, Norway. <h4>Background</h4>To determine the annual incidence rate and clinical features of amyotrophic lateral sclerosis (ALS) in MÃ¸re and Romsdal County, Norway, in the 20-year period from 1988 to 2007.<h4>Methods</h4>We recruited ALS patients retrospectively from the patient database of the two neurol…	['Incidence', 'annual incidence rate', 'crude annual incidence', 'Gender-specific', 'incidence', 'Prevalence rate', 'annual incidence']	['2.17 per 100,000', '2.32 per 100,000', '2.03 per 100,000', '4.06 per 100,000']	['More', 'Romsdal County , Norway', 'Nordic']	['1988 to 2007', '1988-2007', 'December 31 , 2007']	['men', 'women']	None
803	Amyotrophic lateral sclerosis	Point prevalence	1-9 / 100 000	4	Norway	21860251	Incidence and clinical features of amyotrophic lateral sclerosis in MÃ¸re and Romsdal County, Norway. <h4>Background</h4>To determine the annual incidence rate and clinical features of amyotrophic lateral sclerosis (ALS) in MÃ¸re and Romsdal County, Norway, in the 20-year period from 1988 to 2007.<h4>Methods</h4>We recruited ALS patients retrospectively from the patient database of the two neurol…	['Incidence', 'annual incidence rate', 'crude annual incidence', 'Gender-specific', 'incidence', 'Prevalence rate', 'annual incidence']	['2.17 per 100,000', '2.32 per 100,000', '2.03 per 100,000', '4.06 per 100,000']	['More', 'Romsdal County , Norway', 'Nordic']	['1988 to 2007', '1988-2007', 'December 31 , 2007']	['men', 'women']	None
803	Amyotrophic lateral sclerosis	Annual incidence	1-9 / 100 000	2.6	Faroe Islands	22034926	Incidence of amyotrophic lateral sclerosis in the Faroe Islands. <h4>Objectives</h4>The establishment of variations in the incidence of amyotrophic lateral sclerosis (ALS) in the Faroese population from that found in other general populations may point to risk factors for the development of this disease among the Faroese. The aim of this study was to estimate the annual incidence of ALS during th…	['Incidence', 'incidence', 'annual incidence', 'occurrence']	['2.6 (', '1.7-3.7 ) per 100,000 annually']	['the Faroe Islands', 'the', 'Faroe Islands', 'European', 'Europe']	['1987-2009']	None	['Faroese']
803	Amyotrophic lateral sclerosis	Annual incidence	1-9 / 1 000 000	0.42	Iran, Islamic Republic of	20214678	Epidemiology of amyotrophic lateral sclerosis in Isfahan, Iran. <h4>Background</h4>Few studies are carried out on the epidemiology of amyotrophic lateral sclerosis (ALS) in Middle East with no reports from Iran.<h4>Objective</h4>To determine the epidemiological and clinical features of ALS amongst the Iranian population living in Isfahan, Iran.<h4>Methods</h4>Medical records of all hospitals with…	['average', 'annual incidence', 'incidence rate', 'crude prevalence', 'incidence', 'prevalence']	['0.42/100,000', '1.57/100,000']	['Isfahan', 'Iran', 'Middle East', 'Isfahan , Iran']	['2002 to 2006', '21 March 2006']	['men', 'women']	['Iranian']
803	Amyotrophic lateral sclerosis	Point prevalence	1-9 / 100 000	1.57	Iran, Islamic Republic of	20214678	Epidemiology of amyotrophic lateral sclerosis in Isfahan, Iran. <h4>Background</h4>Few studies are carried out on the epidemiology of amyotrophic lateral sclerosis (ALS) in Middle East with no reports from Iran.<h4>Objective</h4>To determine the epidemiological and clinical features of ALS amongst the Iranian population living in Isfahan, Iran.<h4>Methods</h4>Medical records of all hospitals with…	['average', 'annual incidence', 'incidence rate', 'crude prevalence', 'incidence', 'prevalence']	['0.42/100,000', '1.57/100,000']	['Isfahan', 'Iran', 'Middle East', 'Isfahan , Iran']	['2002 to 2006', '21 March 2006']	['men', 'women']	['Iranian']
803	Amyotrophic lateral sclerosis	Annual incidence	1-9 / 100 000	2.5	Specific population	23052600	Amyotrophic lateral sclerosis in Sardinia, insular Italy, 1995-2009. Recent genetic studies suggest a Sardinian type of amyotrophic lateral sclerosis (ALS). Thus, ALS incidence, prevalence and survival were investigated in a large population of Sardinians aimed to disclose population-specific patterns and their temporal changes. This is a population-based incidence and prevalence study in norther…	['incidence', 'prevalence', 'Incidence rates', 'Prevalence', 'crude incidence', 'crude prevalence', 'occurrence']	['700,000 population', '2.5', '3.4 in men', '1.6 in women', '10.8 per 100,000', '13.8 in men', '8.0 in women', '6.3 per 100,000']	['Sardinia', 'insular Italy', 'northern and central Sardinia', 'quinquennia']	['1995-2009', '31 December 2004 and 2009', '2005-2009', '1995-1999', 'December 31 , 2009', 'December 31 , 2004']	['men', 'women']	['Sardinians']
803	Amyotrophic lateral sclerosis	Point prevalence	1-5 / 10 000	10.8	Specific population	23052600	Amyotrophic lateral sclerosis in Sardinia, insular Italy, 1995-2009. Recent genetic studies suggest a Sardinian type of amyotrophic lateral sclerosis (ALS). Thus, ALS incidence, prevalence and survival were investigated in a large population of Sardinians aimed to disclose population-specific patterns and their temporal changes. This is a population-based incidence and prevalence study in norther…	['incidence', 'prevalence', 'Incidence rates', 'Prevalence', 'crude incidence', 'crude prevalence', 'occurrence']	['700,000 population', '2.5', '3.4 in men', '1.6 in women', '10.8 per 100,000', '13.8 in men', '8.0 in women', '6.3 per 100,000']	['Sardinia', 'insular Italy', 'northern and central Sardinia', 'quinquennia']	['1995-2009', '31 December 2004 and 2009', '2005-2009', '1995-1999', 'December 31 , 2009', 'December 31 , 2004']	['men', 'women']	['Sardinians']
803	Amyotrophic lateral sclerosis	Annual incidence	1-9 / 100 000	1.4	Specific population	22409362	Incidence of amyotrophic lateral sclerosis in Sicily: A population based study. Our objective was to investigate incidence of amyotrophic lateral sclerosis (ALS) in Sicily, southern Italy, by means of a population based study. We included people with ALS resident in five Sicilian provinces, whose onset occurred in the two-year period 2005-2006 (population at 31 December 2006: 3,481,096 inhabitant…	['Incidence', 'incidence', 'Crude annual incidence rate', 'incidence rate', 'Prevalence rate']	['3,481,096', '1.4/100,000 person years', '1.71/100,000', '1.11/100,000', '6.0/100,000', '7.1/100,000', '4.9/100,000']	['Sicily', 'Sicily ,', 'southern Italy', 'Sicilian provinces']	['2005-2006', '31 December 2006']	['males', 'females']	['European']
803	Amyotrophic lateral sclerosis	Point prevalence	1-9 / 100 000	6	Specific population	22409362	Incidence of amyotrophic lateral sclerosis in Sicily: A population based study. Our objective was to investigate incidence of amyotrophic lateral sclerosis (ALS) in Sicily, southern Italy, by means of a population based study. We included people with ALS resident in five Sicilian provinces, whose onset occurred in the two-year period 2005-2006 (population at 31 December 2006: 3,481,096 inhabitant…	['Incidence', 'incidence', 'Crude annual incidence rate', 'incidence rate', 'Prevalence rate']	['3,481,096', '1.4/100,000 person years', '1.71/100,000', '1.11/100,000', '6.0/100,000', '7.1/100,000', '4.9/100,000']	['Sicily', 'Sicily ,', 'southern Italy', 'Sicilian provinces']	['2005-2006', '31 December 2006']	['males', 'females']	['European']
100	Ataxia-telangiectasia	Point prevalence	1-9 / 1 000 000	0.49	Europe	1512613	Prevalence of hereditary ataxias and spastic paraplegias in Molise, a region of Italy. An epidemiological survey of hereditary ataxias and paraplegias was conducted in Molise, a region of Italy (335, 211 inhabitants on 1 January 1989). Total prevalence was 7.5 x 10(-5) inhabitants (95% confidence limits 4.8-11.1). There were 7 patients with Friedreich's disease, 5 with early onset cerebellar atax…	['Prevalence', 'Total prevalence']	[', 211', '7.5 x 10 ( -5 ) inhabitants']	['Molise', 'Italy']	['1 January 1989']	None	None
100	Ataxia-telangiectasia	Point prevalence	1-9 / 100 000	1.19	Italy	1512613	Prevalence of hereditary ataxias and spastic paraplegias in Molise, a region of Italy. An epidemiological survey of hereditary ataxias and paraplegias was conducted in Molise, a region of Italy (335, 211 inhabitants on 1 January 1989). Total prevalence was 7.5 x 10(-5) inhabitants (95% confidence limits 4.8-11.1). There were 7 patients with Friedreich's disease, 5 with early onset cerebellar atax…	['Prevalence', 'Total prevalence']	[', 211', '7.5 x 10 ( -5 ) inhabitants']	['Molise', 'Italy']	['1 January 1989']	None	None
733	Familial adenomatous polyposis	Annual incidence	1-5 / 10 000	19	Denmark	12692062	Results of national registration of familial adenomatous polyposis. BACKGROUND AND AIMS:The Danish Polyposis Register was established in 1971 with the aim of improving the poor prognosis of familial adenomatous polyposis (FAP), and in 1975 the register became national. The aim of the present study was to evaluate the prevalence of colorectal cancer and survival rate in FAP patients before and aft…	['prevalence', 'incidence rate', 'prevalence rate']	['1.90x10 ( -6 )', '4.65x10 ( -5 )']	['Worldwide']	['1971', '1975', 'end of', '2001', '1990s', '1900-1975', '1976-2001']	None	['Danish']
733	Familial adenomatous polyposis	Point prevalence	1-9 / 100 000	4.65	Denmark	12692062	Results of national registration of familial adenomatous polyposis. BACKGROUND AND AIMS:The Danish Polyposis Register was established in 1971 with the aim of improving the poor prognosis of familial adenomatous polyposis (FAP), and in 1975 the register became national. The aim of the present study was to evaluate the prevalence of colorectal cancer and survival rate in FAP patients before and aft…	['prevalence', 'incidence rate', 'prevalence rate']	['1.90x10 ( -6 )', '4.65x10 ( -5 )']	['Worldwide']	['1971', '1975', 'end of', '2001', '1990s', '1900-1975', '1976-2001']	None	['Danish']
733	Familial adenomatous polyposis	Annual incidence	1-9 / 100 000	8.6	Sweden	10636071	Epidemiology of familial adenomatous polyposis in Sweden: changes over time and differences in phenotype between males and females. <h4>Background</h4>The Swedish Polyposis Registry was set up in Sweden in the late 1950s to promote screening of familial adenomatous polyposis (FAP). The aim of this study was to examine the epidemiology of FAP in Sweden, including the influence of screening on morb…	['annual incidence rates', 'birth frequency', 'prevalence']	['0.2 , 1.38 , and 0.86 per million', '1 in 18,000', '32 per million']	['Sweden']	['late', '1950s', '1912-1956', '1957-1976', '1977-1996', 'between 1947 and 1966', 'end of 1996', 'between 1927 and 1966']	['males', 'females', 'Female', 'male']	['Swedish']
733	Familial adenomatous polyposis	Point prevalence	1-9 / 100 000	3.2	Sweden	10636071	Epidemiology of familial adenomatous polyposis in Sweden: changes over time and differences in phenotype between males and females. <h4>Background</h4>The Swedish Polyposis Registry was set up in Sweden in the late 1950s to promote screening of familial adenomatous polyposis (FAP). The aim of this study was to examine the epidemiology of FAP in Sweden, including the influence of screening on morb…	['annual incidence rates', 'birth frequency', 'prevalence']	['0.2 , 1.38 , and 0.86 per million', '1 in 18,000', '32 per million']	['Sweden']	['late', '1950s', '1912-1956', '1957-1976', '1977-1996', 'between 1947 and 1966', 'end of 1996', 'between 1927 and 1966']	['males', 'females', 'Female', 'male']	['Swedish']
733	Familial adenomatous polyposis	Annual incidence	1-5 / 10 000	15.8	Finland	1314763	Epidemiology of familial adenomatous polyposis in Finland: impact of family screening on the colorectal cancer rate and survival. The incidence and prevalence rates of familial adenomatous polyposis (FAP) in Finland between 1961 and 1990 were estimated from Finnish polyposis registry data comprising 81 FAP families, including 251 affected patients. In addition, the effect of family screening on t…	['incidence', 'prevalence rates', 'occurrence', 'prevalence']	['0.62 to 2.38 per million', '0.88 to 26.3 million']	['Finland']	['between 1961 and 1990', '1966-70']	None	['Finnish']
733	Familial adenomatous polyposis	Point prevalence	1-9 / 100 000	2.63	Finland	1314763	Epidemiology of familial adenomatous polyposis in Finland: impact of family screening on the colorectal cancer rate and survival. The incidence and prevalence rates of familial adenomatous polyposis (FAP) in Finland between 1961 and 1990 were estimated from Finnish polyposis registry data comprising 81 FAP families, including 251 affected patients. In addition, the effect of family screening on t…	['incidence', 'prevalence rates', 'occurrence', 'prevalence']	['0.62 to 2.38 per million', '0.88 to 26.3 million']	['Finland']	['between 1961 and 1990', '1966-70']	None	['Finnish']
733	Familial adenomatous polyposis	Annual incidence	1-9 / 1 000 000	0.24	Australia	2556632	The Western Australian Familial Polyposis Registry. The Western Australian Familial Polyposis Registry was established in 1985 by the Cancer Foundation of Western Australia in conjunction with the Health Department of Western Australia. The primary aim of the Registry is the prevention of colorectal cancer in a group of persons at high risk of the disease. Families are notified to the Registry by…	['crude incidence', 'prevalence']	['0.24 cases per 100,000 persons', '2.59 cases per 100,000 persons']	['Western Australian', 'Western Australia']	['1985', '1986-1988', '1988']	None	None
733	Familial adenomatous polyposis	Point prevalence	1-9 / 100 000	2.8	Australia	2556632	The Western Australian Familial Polyposis Registry. The Western Australian Familial Polyposis Registry was established in 1985 by the Cancer Foundation of Western Australia in conjunction with the Health Department of Western Australia. The primary aim of the Registry is the prevention of colorectal cancer in a group of persons at high risk of the disease. Families are notified to the Registry by…	['crude incidence', 'prevalence']	['0.24 cases per 100,000 persons', '2.59 cases per 100,000 persons']	['Western Australian', 'Western Australia']	['1985', '1986-1988', '1988']	None	None
399	Huntington disease	Point prevalence	1-9 / 100 000	4	Greece	21166788	Huntington's disease in Greece: the experience of 14 years. A large scale genetic and epidemiological study of Huntington's disease (HD) was carried out in Greece from January 1995 to December 2008. Diagnostic testing was carried out in 461 symptomatic individuals, while 256 were tested for presymptomatic purposes. The diagnosis of HD with a CAG expansion â‰¥ 36 was confirmed in 278 symptomatic i…	['prevalence', 'incidence']	['approximately 2.5 to 5.4:100,000', '2.2 to 4.4 per million per year']	['Greece', 'European']	['January 1995 to December 2008']	None	None
399	Huntington disease	Annual incidence	1-9 / 1 000 000	0.38	Worldwide	22692795	The incidence and prevalence of Huntington's disease: a systematic review and meta-analysis. Huntington's disease (HD) is a rare, neurodegenerative disorder characterized by chorea, behavioral manifestations, and dementia. The aim of this study was to estimate the incidence and prevalence of HD through a systematic review of the literature. Medline and Embase databases were searched using terms s…	['incidence', 'prevalence', 'overall prevalence']	['0.38 per 100,000 per year', '2.71 per 100,000', '5.70 per 100,000', '0.40 per 100,000']	['Europe', 'North America', 'Australia', 'worldwide', 'North American', 'Asia']	None	None	['Asian', 'Asia', 'European', 'North American', 'Australian']
399	Huntington disease	Point prevalence	1-9 / 100 000	2.7	Worldwide	22692795	The incidence and prevalence of Huntington's disease: a systematic review and meta-analysis. Huntington's disease (HD) is a rare, neurodegenerative disorder characterized by chorea, behavioral manifestations, and dementia. The aim of this study was to estimate the incidence and prevalence of HD through a systematic review of the literature. Medline and Embase databases were searched using terms s…	['incidence', 'prevalence', 'overall prevalence']	['0.38 per 100,000 per year', '2.71 per 100,000', '5.70 per 100,000', '0.40 per 100,000']	['Europe', 'North America', 'Australia', 'worldwide', 'North American', 'Asia']	None	None	['Asian', 'Asia', 'European', 'North American', 'Australian']
399	Huntington disease	Point prevalence	1-5 / 10 000	10.6	Ireland	20880124	Uptake of Huntington disease predictive testing in a complete population. Using the Northern Ireland Huntington disease (HD) register, the number of prospectively recorded predictive tests was analysed over a 20-year period. Two hundred and twelve patients completed predictive testing. Ninety-two (43%) received mutation-positive results and 119 (56%) mutation negative. There was one intermediate …	['prevalence']	['10.6/100,000']	['Northern Ireland']	['1 January 2001', '2001']	None	None
399	Huntington disease	Annual incidence	1-9 / 1 000 000	0.61	United Kingdom	22133668	Huntington's disease: current epidemiology and pharmacological management in UK primary care. <h4>Background</h4>Recent debate suggests Huntington's disease (HD) may be more prevalent than previously reported. In addition, relatively little is known about current disease management. This study aims to provide epidemiological data and describe the pharmacological management of HD in the United Kin…	['prevalent', 'incident', 'incidence estimates', 'prevalence', 'prevalence estimates']	['0.44 to 0.78 per 100,000 person-years', '5.96 to 6.54 per 100,000 of the population']	['the United Kingdom']	['between January 1 , 2004 , and December 31 , 2008', '2004 to 2008']	None	['British']
399	Huntington disease	Point prevalence	1-9 / 100 000	5.4	United Kingdom	22133668	Huntington's disease: current epidemiology and pharmacological management in UK primary care. <h4>Background</h4>Recent debate suggests Huntington's disease (HD) may be more prevalent than previously reported. In addition, relatively little is known about current disease management. This study aims to provide epidemiological data and describe the pharmacological management of HD in the United Kin…	['prevalent', 'incident', 'incidence estimates', 'prevalence', 'prevalence estimates']	['0.44 to 0.78 per 100,000 person-years', '5.96 to 6.54 per 100,000 of the population']	['the United Kingdom']	['between January 1 , 2004 , and December 31 , 2008', '2004 to 2008']	None	['British']
399	Huntington disease	Point prevalence	1-9 / 100 000	5.4	United Kingdom	9231935	Late-onset Huntington's disease: a clinical and molecular study. Using the Huntington's disease register for South Wales, a total of 86 affected individuals were identified living in the counties of Mid Glamorgan, South Glamorgan and Gwent, giving a point prevalence rate for Huntington's Disease in South East Wales of 6.2/100,000. Only four (4.7%) of these individuals developed their symptoms aft…	['point prevalence rate']	['6.2/100,000']	['South Wales', 'Mid Glamorgan', 'South Glamorgan', 'Gwent', 'South East Wales']	None	None	None
399	Huntington disease	Annual incidence	1-9 / 1 000 000	0.47	Spain	15716522	Incidence and mutation rates of Huntington's disease in Spain: experience of 9 years of direct genetic testing. <h4>Background</h4>Prior to the discovery of the Huntington's disease (HD) mutation, the prevalence, incidence, and new mutation rates for this disease were based on the presence of progressive choreic movements and a positive family history.<h4>Objective</h4>To evaluate the uptake of t…	['Incidence', 'prevalence', 'incidence', 'incidence rate']	['4.7 per million per year']	['Spain', 'Navarra', 'Basque country']	['1994 to 2002']	None	None
399	Huntington disease	Annual incidence	1-9 / 1 000 000	0.11	Italy	2151397	Epidemiologic approach to Huntington's disease in northern Italy (Ferrara area). As part of a multidisciplinary study program, an epidemiological descriptive survey was carried out in the province of Ferrara, northern Italy. The temporal trend of Huntington chorea (HC) in the last century (1871-1987) was determined in the study area, and the patients and subjects at risk were identified with the …	['prevalence rate', 'incidence', 'prevalence rates', 'prevalence']	['between 3.09 and 0.36 cases per 100,000 inhabitants', '0.20 and 0.00 annual cases per 100,000 inhabitants', 'and 0.00 annual deaths per 100,000 inhabitants']	['northern Italy', 'Ferrara area', 'Ferrara']	['1871-1987']	None	['Ferrara']
399	Huntington disease	Point prevalence	1-9 / 100 000	6.35	Italy	2151397	Epidemiologic approach to Huntington's disease in northern Italy (Ferrara area). As part of a multidisciplinary study program, an epidemiological descriptive survey was carried out in the province of Ferrara, northern Italy. The temporal trend of Huntington chorea (HC) in the last century (1871-1987) was determined in the study area, and the patients and subjects at risk were identified with the …	['prevalence rate', 'incidence', 'prevalence rates', 'prevalence']	['between 3.09 and 0.36 cases per 100,000 inhabitants', '0.20 and 0.00 annual cases per 100,000 inhabitants', 'and 0.00 annual deaths per 100,000 inhabitants']	['northern Italy', 'Ferrara area', 'Ferrara']	['1871-1987']	None	['Ferrara']
399	Huntington disease	Point prevalence	1-9 / 100 000	6.35	Italy	25689972	Epidemiology of Huntington disease: first post-HTT gene analysis of prevalence in Italy. Huntington disease (HD) prevalence shows geographic variability and has been recently updated by taking into account the mutation diagnostic test. In Italy, the last epidemiological estimation was reported well before the HTT gene discovery and the availability of the corresponding genetic test. It reported a…	['prevalence', 'estimated prevalence rate']	['between 2.3 and 4.8/100,000', '10.85/100,000', '%']	['Italy', 'Northern Italy', 'Molise']	['2030']	None	['Italian']
399	Huntington disease	Annual incidence	1-9 / 1 000 000	0.69	Canada	11595021	High incidence rate and absent family histories in one quarter of patients newly diagnosed with Huntington disease in British Columbia. The advent of the direct mutation test for Huntington disease (HD) has made it possible to identify a previously unrecognized symptomatic population of HD, including those with an atypical presentation or patients without a family history of HD. The present study…	['incidence rate', 'yearly incidence rate', 'incidence']	['6.9 per million']	['British Columbia', 'BC', 'Canada']	['between 1993 and 2000']	None	None
399	Huntington disease	Annual incidence	1-9 / 1 000 000	0.3	United States	8018043	Incidence and prevalence of Huntington's disease in Olmsted County, Minnesota (1950 through 1989). <h4>Objective</h4>To calculate average annual incidence rates for Huntington's disease (HD) from 1950 through 1989 and to estimate prevalence rates of the disease for January 1, 1960, and January 1, 1990.<h4>Design</h4>Health care records from all sources, including hospitals, outpatient clinics, an…	['Incidence', 'prevalence', 'average annual incidence rates', 'prevalence rates', 'Average annual incidence rates', 'Overall incidence rates', 'Estimated prevalence rates']	['0.4', 'for', '0.2', 'for men per 100,000 person-years', ', per 100,000 person-years were', '6', 'for', '6.6', 'for', '1.8', 'for', 'and 2', 'for men']	['Olmsted County , Minnesota', 'Olmsted County']	['1950 through 1989', 'January 1 , 1960 , and January 1 , 1990', 'between January 1 , 1950 , and December 31 , 1989', 'January 1 , 1960', 'January 1 , 1990']	['women', 'men']	None
399	Huntington disease	Point prevalence	1-9 / 100 000	1.9	United States	8018043	Incidence and prevalence of Huntington's disease in Olmsted County, Minnesota (1950 through 1989). <h4>Objective</h4>To calculate average annual incidence rates for Huntington's disease (HD) from 1950 through 1989 and to estimate prevalence rates of the disease for January 1, 1960, and January 1, 1990.<h4>Design</h4>Health care records from all sources, including hospitals, outpatient clinics, an…	['Incidence', 'prevalence', 'average annual incidence rates', 'prevalence rates', 'Average annual incidence rates', 'Overall incidence rates', 'Estimated prevalence rates']	['0.4', 'for', '0.2', 'for men per 100,000 person-years', ', per 100,000 person-years were', '6', 'for', '6.6', 'for', '1.8', 'for', 'and 2', 'for men']	['Olmsted County , Minnesota', 'Olmsted County']	['1950 through 1989', 'January 1 , 1960 , and January 1 , 1990', 'between January 1 , 1950 , and December 31 , 1989', 'January 1 , 1960', 'January 1 , 1990']	['women', 'men']	None
399	Huntington disease	Point prevalence	1-9 / 1 000 000	0.65	Japan	8700304	Epidemiological and genetic studies of Huntington's disease in the San-in area of Japan. After the DNA diagnosis, we evaluated the prevalence of Huntington's disease (HD) in the San-in area of Japan, and confirmed the founder effect. There were 10 patients with HD in the San-in area, who were diagnosed clinically. The expansion of the CAG repeat was observed in 9 patients with HD members in their…	['prevalence']	['065/100,000']	['Japan']	None	None	None
399	Huntington disease	Annual incidence	1-9 / 1 000 000	0.65	Australia	11008591	Prevalence of Huntington disease in New South Wales in 1996. <h4>Objective</h4>To estimate the prevalence of Huntington disease (HD) in New South Wales on Australian Census Day (6 August) 1996.<h4>Design</h4>Survey of records of the Huntington Disease Service and major hospitals, and of neurologists, psychiatrists, clinical geneticists and genetic counsellors.<h4>Subjects and setting</h4>All pati…	['Prevalence', 'prevalence', 'Estimated incidence', 'estimated prevalence']	['patients per 100,000 population', '6.29 per 100,000 population', '25.2 per 100,000 population', '0.65 per 100,000 population']	['New South Wales']	['1996', '6 August )', 'Census Day 1996', '1 April 1997 to 1 July 1999', '1984-1988', '1989-1993', '1994-1998']	None	['Australian']
399	Huntington disease	Point prevalence	1-9 / 100 000	6.3	Australia	11008591	Prevalence of Huntington disease in New South Wales in 1996. <h4>Objective</h4>To estimate the prevalence of Huntington disease (HD) in New South Wales on Australian Census Day (6 August) 1996.<h4>Design</h4>Survey of records of the Huntington Disease Service and major hospitals, and of neurologists, psychiatrists, clinical geneticists and genetic counsellors.<h4>Subjects and setting</h4>All pati…	['Prevalence', 'prevalence', 'Estimated incidence', 'estimated prevalence']	['patients per 100,000 population', '6.29 per 100,000 population', '25.2 per 100,000 population', '0.65 per 100,000 population']	['New South Wales']	['1996', '6 August )', 'Census Day 1996', '1 April 1997 to 1 July 1999', '1984-1988', '1989-1993', '1994-1998']	None	['Australian']
399	Huntington disease	Annual incidence	<1 / 1 000 000	0.046	China	7586664	Huntington's disease in Hong Kong Chinese: epidemiology and clinical picture. In a territory-wide survey of Huntington's disease (HD) in the Chinese population of Hong Kong, 20 patients from 11 families were identified from 1984 to 1991, giving a low period prevalence of 3.7 per 10(6) population. Six patients had died by 1991, hence the point prevalence was even lower, being 2.5 per 10(6) populat…	['prevalence', 'point prevalence']	['3.7 per 10 ( 6 ) population', '2.5 per 10 ( 6 ) population']	['Hong Kong']	['1984 to 1991', '1991']	['male', 'female']	['Hong Kong Chinese', 'Chinese']
399	Huntington disease	Point prevalence	1-9 / 1 000 000	0.37	China	7586664	Huntington's disease in Hong Kong Chinese: epidemiology and clinical picture. In a territory-wide survey of Huntington's disease (HD) in the Chinese population of Hong Kong, 20 patients from 11 families were identified from 1984 to 1991, giving a low period prevalence of 3.7 per 10(6) population. Six patients had died by 1991, hence the point prevalence was even lower, being 2.5 per 10(6) populat…	['prevalence', 'point prevalence']	['3.7 per 10 ( 6 ) population', '2.5 per 10 ( 6 ) population']	['Hong Kong']	['1984 to 1991', '1991']	['male', 'female']	['Hong Kong Chinese', 'Chinese']
399	Huntington disease	Point prevalence	1-9 / 100 000	5.2	Slovenia	18976322	Epidemiology of Huntington's disease in Slovenia. <h4>Objectives</h4>The objective of this study was to estimate the prevalence of Huntington's disease (HD) in Slovenia using direct mutation analysis.<h4>Materials and methods</h4>Symptomatic patients and presymptomatic individuals at risk for HD referred to the Institute of Medical Genetics between 1997 and 2007 were included in the study. The pa…	['prevalence']	['5.16/10 ( 5 )']	['Slovenia', 'Europe', 'United States', 'Canada', 'Australia']	['between 1997 and 2007', '31 December 2006']	None	None
399	Huntington disease	Annual incidence	<1 / 1 000 000	0.08	Taiwan, Province of China	7586664	Huntington's disease in Hong Kong Chinese: epidemiology and clinical picture. In a territory-wide survey of Huntington's disease (HD) in the Chinese population of Hong Kong, 20 patients from 11 families were identified from 1984 to 1991, giving a low period prevalence of 3.7 per 10(6) population. Six patients had died by 1991, hence the point prevalence was even lower, being 2.5 per 10(6) populat…	['prevalence', 'point prevalence']	['3.7 per 10 ( 6 ) population', '2.5 per 10 ( 6 ) population']	['Hong Kong']	['1984 to 1991', '1991']	['male', 'female']	['Hong Kong Chinese', 'Chinese']
399	Huntington disease	Point prevalence	1-9 / 1 000 000	0.42	Taiwan, Province of China	7586664	Huntington's disease in Hong Kong Chinese: epidemiology and clinical picture. In a territory-wide survey of Huntington's disease (HD) in the Chinese population of Hong Kong, 20 patients from 11 families were identified from 1984 to 1991, giving a low period prevalence of 3.7 per 10(6) population. Six patients had died by 1991, hence the point prevalence was even lower, being 2.5 per 10(6) populat…	['prevalence', 'point prevalence']	['3.7 per 10 ( 6 ) population', '2.5 per 10 ( 6 ) population']	['Hong Kong']	['1984 to 1991', '1991']	['male', 'female']	['Hong Kong Chinese', 'Chinese']
399	Huntington disease	Annual incidence	1-9 / 1 000 000	0.14	Iceland	22722209	An unusually low prevalence of Huntington's disease in Iceland. <h4>Objectives</h4>Huntington's disease (HD) is an autosomal dominant neurodegenerative disorder characterized by involuntary movements and psychiatric disturbances, found worldwide, with a variable prevalence. The purpose of this study was to determine the history of HD in Iceland and determine the prevalence and incidence of HD.<h4…	['prevalence', 'incidence', 'point prevalence']	['1.0 per 100,000 individuals']	['Iceland', 'worldwide', 'Norway', 'the', 'British Isles']	['1850s to 2007']	['wife']	None
399	Huntington disease	Point prevalence	1-9 / 100 000	1	Iceland	22722209	An unusually low prevalence of Huntington's disease in Iceland. <h4>Objectives</h4>Huntington's disease (HD) is an autosomal dominant neurodegenerative disorder characterized by involuntary movements and psychiatric disturbances, found worldwide, with a variable prevalence. The purpose of this study was to determine the history of HD in Iceland and determine the prevalence and incidence of HD.<h4…	['prevalence', 'incidence', 'point prevalence']	['1.0 per 100,000 individuals']	['Iceland', 'worldwide', 'Norway', 'the', 'British Isles']	['1850s to 2007']	['wife']	None
399	Huntington disease	Point prevalence	1-9 / 100 000	6.7	Norway	2938203	Huntington's chorea in Norway. By means of a National Case Register of patients admitted to psychiatric hospitals in Norway it was possible to study the case-histories of the 199 patients admitted from 1916 to 1975 with a diagnosis of Huntington's chorea. Ascertainment is likely to have been most complete for the years 1930-50, when the prevalence rates ranged between 6 and 7 per 100 000 populati…	['prevalence rates']	['between 6 and 7 per 100 000 population']	['Norway']	['1916 to 1975', '1930-50']	None	None
399	Huntington disease	Point prevalence	1-9 / 100 000	4.7	Sweden	22722209	An unusually low prevalence of Huntington's disease in Iceland. <h4>Objectives</h4>Huntington's disease (HD) is an autosomal dominant neurodegenerative disorder characterized by involuntary movements and psychiatric disturbances, found worldwide, with a variable prevalence. The purpose of this study was to determine the history of HD in Iceland and determine the prevalence and incidence of HD.<h4…	['prevalence', 'incidence', 'point prevalence']	['1.0 per 100,000 individuals']	['Iceland', 'worldwide', 'Norway', 'the', 'British Isles']	['1850s to 2007']	['wife']	None
399	Huntington disease	Annual incidence	1-9 / 1 000 000	0.33	Greece	21166788	Huntington's disease in Greece: the experience of 14 years. A large scale genetic and epidemiological study of Huntington's disease (HD) was carried out in Greece from January 1995 to December 2008. Diagnostic testing was carried out in 461 symptomatic individuals, while 256 were tested for presymptomatic purposes. The diagnosis of HD with a CAG expansion â‰¥ 36 was confirmed in 278 symptomatic i…	['prevalence', 'incidence']	['approximately 2.5 to 5.4:100,000', '2.2 to 4.4 per million per year']	['Greece', 'European']	['January 1995 to December 2008']	None	None
399	Huntington disease	Point prevalence	1-9 / 100 000	4.64	Cyprus	29105741	Epidemiology of Huntington disease in Cyprus: A 20-year retrospective study. Huntington disease (HD) is most prevalent among populations of western European descent and isolated populations where founder effects may operate. The aim of this study was to examine the epidemiology of HD in Cyprus, an island in southern Europe with extensive western European colonization in the past. All registered H…	['prevalent', 'prevalence', 'incidence', 'Prevalence']	['4.64/100 000 population', '0.12/100 000 person-years']	['Cyprus', 'southern Europe', 'southeast Cyprus']	['1994', '2015']	None	['European']
399	Huntington disease	Annual incidence	1-9 / 1 000 000	0.12	Cyprus	29105741	Epidemiology of Huntington disease in Cyprus: A 20-year retrospective study. Huntington disease (HD) is most prevalent among populations of western European descent and isolated populations where founder effects may operate. The aim of this study was to examine the epidemiology of HD in Cyprus, an island in southern Europe with extensive western European colonization in the past. All registered H…	['prevalent', 'prevalence', 'incidence', 'Prevalence']	['4.64/100 000 population', '0.12/100 000 person-years']	['Cyprus', 'southern Europe', 'southeast Cyprus']	['1994', '2015']	None	['European']
399	Huntington disease	Point prevalence	1-9 / 100 000	5.8	Denmark	28155235	The Danish HD Registry-a nationwide family registry of HD families in Denmark. The Danish Huntington's Disease Registry (DHR) is a nationwide family registry comprising 14 245 individuals from 445 Huntington's disease (HD) families of which the largest family includes 845 individuals in 8 generations. 1136 DNA and/or blood samples and 18 fibroblast cultures are stored in a local biobank. The birt…	['prevalence']	['5-8:100 000']	['Denmark', 'middle', 'peninsula Jutland', 'Copenhagen']	None	None	['Danish']
870	Down syndrome	Prevalence at birth	>1 / 1000	174	Japan	18412274	Live birth prevalence of Down syndrome in Tottori, Japan, 1980-1999. One hundred sixty-four patients with Down syndrome (DS) were confirmed in Tottori Prefecture, Japan, from 1980 to 1999. The sex ratio of 1.52 (99 males and 65 females) was comparable to that reported in previous studies. The live birth prevalence per 1,000 was 1.52 (95% CI: 1.29-1.75) from 1980 to 1999, with a prevalence of 1.34…	['Live birth prevalence', 'birth prevalence', 'prevalence', 'Live', 'live']	['live', 'per 1,000 was 1.52', '1.34', 'and 1.74']	['Tottori ,', 'Japan', 'Tottori Prefecture', 'Tottori']	['1980-1999', '1980 to 1999', 'between 1980 and 1989', 'between 1990 and 1999', '1969-1978', '1980-1989', '1990-1999', 'between 1969-1978 , 1980-1989 , and 1990-1999', 'after', '1990']	['males', 'females', 'women']	['European', 'Asian', 'Japanese']
870	Down syndrome	Point prevalence	6-9 / 10 000	66	United Kingdom	23321618	The population prevalence of Down's syndrome in England and Wales in 2011. There is uncertainty over the population prevalence of people with Down's syndrome in England and Wales. This study aimed to estimate the population prevalence of Down's syndrome in England and Wales in 2011. A meta-analysis of published survival rates of people with Down's syndrome from 1938 to 2010 was conducted and the …	['population prevalence', 'estimated']	['0.66 per 1000 people']	['England', 'Wales']	['2011', '1938 to 2010', 'since', '1938', '1950s']	None	None
870	Down syndrome	Prevalence at birth	>1 / 1000	126	United States	25822844	Estimates of the live births, natural losses, and elective terminations with Down syndrome in the United States. The present and future live birth prevalence of Down syndrome (DS) is of practical importance for planning services and prioritizing research to support people living with the condition. Live birth prevalence is influenced by changes in prenatal screening technologies and policies. To …	['birth prevalence', 'Live', 'live']	['12.6 per 10,000', '5,300 births annually']	['the United States', 'U.S.']	['1900-2010', '1974-2010', '2006-2010', '2007']	None	None
870	Down syndrome	Prevalence at birth	>1 / 1000	130	South Africa	9373864	Twenty-year birth prevalence of Down syndrome in Cape Town, South Africa. The 20-year birth prevalence of Down syndrome in Cape Town, South Africa, was determined. All cases delivered to mothers in Cape Town, plus terminations following prenatal diagnosis, between 1 January 1974 and 31 December 1993 were ascertained. There were 784 Down syndrome pregnancies, of which 95% were trisomies. The 32 te…	['birth prevalence', 'overall prevalence rate', 'prevalence rates']	['1.49 per 1000', '1.88', '1.54 and', '1.29 per 1000', '1.3 per 1000']	['Cape Town ,', 'South Africa', 'Cape Town']	['between 1 January 1974 and 31 December 1993']	None	['white', 'black', 'whites', 'coloureds', 'blacks']
512	Metachromatic leukodystrophy	Prevalence at birth	1-9 / 100 000	1.43	Turkey	20490927	The birth prevalence of lysosomal storage disorders in the Czech Republic: comparison with data in different populations. The aim of this retrospective study was to determine the prevalence of lysosomal storage disorders (LSDs) in the Czech Republic. The data on cases diagnosed between 1975 and 2008 were collected and analyzed. The overall prevalence of LSDs in the Czech population (12.25 per 100…	['birth prevalence', 'prevalence', 'overall prevalence', 'combined prevalences']	['12.25 per 100,000', '14 per 100,000', '12.9 per 100,000', '12.1 per 100,000', '25 per 100,000', '1.13 per 100,000 births', '5.0 , 3.72 , and 2.29 per 100,000 live births', '0.57 per 100,000 live births']	['the Czech Republic', 'Netherlands', 'Australia', 'Italy', 'the north of Portugal']	['between 1975 and 2008']	None	['Czech']
512	Metachromatic leukodystrophy	Prevalence at birth	1-9 / 100 000	1.09	Australia	9918480	Prevalence of lysosomal storage disorders. <h4>Context</h4>Lysosomal storage disorders represent a group of at least 41 genetically distinct, biochemically related, inherited diseases. Individually, these disorders are considered rare, although high prevalence values have been reported in some populations. These disorders are devastating for individuals and their families and result in considerab…	['Prevalence', 'prevalence', 'combined prevalence']	['1 per 57000 live births', '1 per 4.2 million live births', '1 per 7700 live births']	['Australia']	['January 1 , 1980', 'through', 'December 31 , 1996']	None	['Australian']
512	Metachromatic leukodystrophy	Prevalence at birth	1-9 / 1 000 000	0.69	Czech Republic	20490927	The birth prevalence of lysosomal storage disorders in the Czech Republic: comparison with data in different populations. The aim of this retrospective study was to determine the prevalence of lysosomal storage disorders (LSDs) in the Czech Republic. The data on cases diagnosed between 1975 and 2008 were collected and analyzed. The overall prevalence of LSDs in the Czech population (12.25 per 100…	['birth prevalence', 'prevalence', 'overall prevalence', 'combined prevalences']	['12.25 per 100,000', '14 per 100,000', '12.9 per 100,000', '12.1 per 100,000', '25 per 100,000', '1.13 per 100,000 births', '5.0 , 3.72 , and 2.29 per 100,000 live births', '0.57 per 100,000 live births']	['the Czech Republic', 'Netherlands', 'Australia', 'Italy', 'the north of Portugal']	['between 1975 and 2008']	None	['Czech']
512	Metachromatic leukodystrophy	Prevalence at birth	1-9 / 1 000 000	0.38	Poland	21695197	Population carrier rates of pathogenic ARSA gene mutations: is metachromatic leukodystrophy underdiagnosed? <h4>Background</h4>Metachromatic leukodystrophy (MLD) is a severe neurometabolic disease caused mainly by deficiency of arylsulfatase A encoded by the ARSA gene. Based on epidemiological surveys the incidence of MLD per 100,000 live births varied from 0.6 to 2.5. Our purpose was to estimate…	['incidence', 'birth prevalence', 'prevalent']	['per 100,000 live births', '0.6 to 2.5', '4.0/100,000', '4.1/100,000', '4.1/100,000', '0.38 per 100,000 live births']	['Poland']	None	None	['Polish']
512	Metachromatic leukodystrophy	Prevalence at birth	1-9 / 100 000	2.5	United States	19380076	Isolated cranial nerve enhancement in metachromatic leukodystrophy. Metachromatic leukodystrophy is a lysosomal storage disorder with an estimated incidence of 1:40,000. Magnetic resonance imaging at time of diagnosis often shows symmetric white matter involvement, sparing the arcuate fibers. A 25-month-old female child presented with a cranial neuropathy, a spastic gait, decreased leukocyte aryl…	['estimated incidence']	['1:40,000']	['Worldwide']	None	['female']	None
512	Metachromatic leukodystrophy	Prevalence at birth	1-9 / 100 000	0	Worldwide	21695197	Population carrier rates of pathogenic ARSA gene mutations: is metachromatic leukodystrophy underdiagnosed? <h4>Background</h4>Metachromatic leukodystrophy (MLD) is a severe neurometabolic disease caused mainly by deficiency of arylsulfatase A encoded by the ARSA gene. Based on epidemiological surveys the incidence of MLD per 100,000 live births varied from 0.6 to 2.5. Our purpose was to estimate…	['incidence', 'birth prevalence', 'prevalent']	['per 100,000 live births', '0.6 to 2.5', '4.0/100,000', '4.1/100,000', '4.1/100,000', '0.38 per 100,000 live births']	['Poland']	None	None	['Polish']
512	Metachromatic leukodystrophy	Prevalence at birth	1-9 / 100 000	0	Worldwide	20490927	The birth prevalence of lysosomal storage disorders in the Czech Republic: comparison with data in different populations. The aim of this retrospective study was to determine the prevalence of lysosomal storage disorders (LSDs) in the Czech Republic. The data on cases diagnosed between 1975 and 2008 were collected and analyzed. The overall prevalence of LSDs in the Czech population (12.25 per 100…	['birth prevalence', 'prevalence', 'overall prevalence', 'combined prevalences']	['12.25 per 100,000', '14 per 100,000', '12.9 per 100,000', '12.1 per 100,000', '25 per 100,000', '1.13 per 100,000 births', '5.0 , 3.72 , and 2.29 per 100,000 live births', '0.57 per 100,000 live births']	['the Czech Republic', 'Netherlands', 'Australia', 'Italy', 'the north of Portugal']	['between 1975 and 2008']	None	['Czech']
512	Metachromatic leukodystrophy	Prevalence at birth	1-9 / 100 000	0	Worldwide	19380076	Isolated cranial nerve enhancement in metachromatic leukodystrophy. Metachromatic leukodystrophy is a lysosomal storage disorder with an estimated incidence of 1:40,000. Magnetic resonance imaging at time of diagnosis often shows symmetric white matter involvement, sparing the arcuate fibers. A 25-month-old female child presented with a cranial neuropathy, a spastic gait, decreased leukocyte aryl…	['estimated incidence']	['1:40,000']	['Worldwide']	None	['female']	None
512	Metachromatic leukodystrophy	Prevalence at birth	1-9 / 100 000	0	Worldwide	9918480	Prevalence of lysosomal storage disorders. <h4>Context</h4>Lysosomal storage disorders represent a group of at least 41 genetically distinct, biochemically related, inherited diseases. Individually, these disorders are considered rare, although high prevalence values have been reported in some populations. These disorders are devastating for individuals and their families and result in considerab…	['Prevalence', 'prevalence', 'combined prevalence']	['1 per 57000 live births', '1 per 4.2 million live births', '1 per 7700 live births']	['Australia']	['January 1 , 1980', 'through', 'December 31 , 1996']	None	['Australian']
567	22q11.2 deletion syndrome	Prevalence at birth	1-5 / 10 000	16.8	United States	12837874	A population-based study of the 22q11.2 deletion: phenotype, incidence, and contribution to major birth defects in the population. <h4>Objectives</h4>Although several studies describe the 22q11.2 deletion, population-based data are scant. Such data are needed to evaluate properly the impact, distribution, and clinical presentation of the deletion in the population. Our goals were to assess the po…	['incidence', 'birth prevalence', 'occurrence', 'overall prevalence', 'prevalence', 'born']	['1 in 5950 births', 'in', 'births', 'between 1 in 6000 and 1 in 6500', '1 in 3800', '700']	['Atlanta', 'the United States']	['1994 through 1999']	['women']	['whites', 'blacks', 'Asians', 'Hispanics']
232	Sickle cell anemia	Prevalence at birth	1-5 / 10 000	25	Germany	24398797	Incidence of sickle cell disease in an unselected cohort of neonates born in Berlin, Germany. Sickle cell disease (SCD) does not occur in the indigenous German population. However, with the increasing numbers of immigrants its prevalence is steadily rising. Nevertheless, robust epidemiological data is not available for Germany and, consequently, the German newborn screening (NBS) program does not…	['Incidence', 'prevalence', 'incidence']	['2.5/10,000']	['Berlin , Germany', 'Germany', 'Berlin']	['Between 1 September 2011 and 30 November 2012']	None	['German', 'Berlin']
232	Sickle cell anemia	Point prevalence	1-5 / 10 000	30	United States	20331952	Population estimates of sickle cell disease in the U.S. <h4>Background</h4>The number of individuals with sickle cell disease (SCD) in the U.S. is unknown. Determination of burden of disease, healthcare issues, and policies is best served by representative estimations of the SCD population.<h4>Purpose</h4>To update SCD population estimates by using recent U.S. Census and birth-cohort SCD prevalen…	['birth-cohort', 'prevalence']	['unknown', '104,000 to 138,900', '72,000 to 98,000', '100,000']	['U.S.']	['2008']	None	['African-American', 'Hispanic']
536	Systemic lupus erythematosus	Point prevalence	1-5 / 10 000	47	France	25172239	Prevalence and incidence of systemic lupus erythematosus in France: a 2010 nation-wide population-based study. To date, only a small number of studies have examined the epidemiology of systemic lupus erythematosus (SLE) on a nation-wide basis. We used French national administrative databases to analyze the nation-wide prevalence and incidence rates of SLE within the largest French health insuranc…	['Prevalence', 'incidence', 'prevalence', 'incidence rates', 'crude', 'age-standardized rate', 'annual incidence', 'age-standardized prevalence rates']	['individuals', '47.0/100,000', '40.8/100,000', '3.32 cases per 100,000', '9.11/100,000', '1.78/100,000', 'to', '126.7/100,000', 'to', '29.6/100,000']	['France', 'oversea areas', 'north-western', 'territories']	['2010']	['female', 'females', 'males']	['French', 'Caribbean']
536	Systemic lupus erythematosus	Point prevalence	1-5 / 10 000	47	France	28968809	The worldwide incidence and prevalence of systemic lupus erythematosus: a systematic review of epidemiological studies. <h4>Objectives</h4>The aim was to review the worldwide incidence and prevalence of SLE and variation with age, sex, ethnicity and time.<h4>Methods</h4>A systematic search of MEDLINE and EMBASE search engines was carried out using Medical Subject Headings and keyword search terms…	['incidence', 'prevalence', 'prevalent', 'incidences', 'Incidence']	['per 100 000 person-years', 'per 100 000 persons', '23.2/100 000 person-years', '241/100 000 people', '0.3/100 000 person-years', '0 cases in', 'sample of 847 people']	['worldwide', 'North America', 'Africa', 'Ukraine', 'Northern Australia']	['August 2013', 'September 2016']	['Women', 'men']	['Black', 'White', 'Africa']
536	Systemic lupus erythematosus	Point prevalence	6-9 / 10 000	64.2	Martinique	11859691	[Systemic lupus erythematosus in Martinique: an epidemiologic study]. <h4>Purpose</h4>To review epidemiological and clinical aspects of systemic lupus erythematosus (SLE) in Martinique, French West Indies.<h4>Methods</h4>Cases of SLE were identified by attending physicians. Patients who presented with at least four of the criteria defined by the American College of Rheumatology were included. Det…	['incidence', 'prevalence', 'average', 'annual incidence']	['4.7 cases per 100,000 inhabitants', '64.2 cases per 100,000 inhabitants']	['Martinique', 'West Indies']	['1990-1999', '1999']	['females']	['French', 'American', 'African', 'Caucasians']
536	Systemic lupus erythematosus	Point prevalence	6-9 / 10 000	64.2	Martinique	28968809	The worldwide incidence and prevalence of systemic lupus erythematosus: a systematic review of epidemiological studies. <h4>Objectives</h4>The aim was to review the worldwide incidence and prevalence of SLE and variation with age, sex, ethnicity and time.<h4>Methods</h4>A systematic search of MEDLINE and EMBASE search engines was carried out using Medical Subject Headings and keyword search terms…	['incidence', 'prevalence', 'prevalent', 'incidences', 'Incidence']	['per 100 000 person-years', 'per 100 000 persons', '23.2/100 000 person-years', '241/100 000 people', '0.3/100 000 person-years', '0 cases in', 'sample of 847 people']	['worldwide', 'North America', 'Africa', 'Ukraine', 'Northern Australia']	['August 2013', 'September 2016']	['Women', 'men']	['Black', 'White', 'Africa']
536	Systemic lupus erythematosus	Point prevalence	1-5 / 10 000	14.7	New Zealand	6929995	The prevalence of systemic lupus erythematosus (SLE) in Dunedin. The prevalence of SLE was determined in Dunedin, where there is a relatively stable population with ready access to hospital facilities. The overall prevalence of the disease was 1/6780 and its prevalence in women 1/4312.	['prevalence', 'overall prevalence']	['1/6780', '1/4312']	['Dunedin']	None	['women']	None
536	Systemic lupus erythematosus	Point prevalence	1-5 / 10 000	14.7	New Zealand	28968809	The worldwide incidence and prevalence of systemic lupus erythematosus: a systematic review of epidemiological studies. <h4>Objectives</h4>The aim was to review the worldwide incidence and prevalence of SLE and variation with age, sex, ethnicity and time.<h4>Methods</h4>A systematic search of MEDLINE and EMBASE search engines was carried out using Medical Subject Headings and keyword search terms…	['incidence', 'prevalence', 'prevalent', 'incidences', 'Incidence']	['per 100 000 person-years', 'per 100 000 persons', '23.2/100 000 person-years', '241/100 000 people', '0.3/100 000 person-years', '0 cases in', 'sample of 847 people']	['worldwide', 'North America', 'Africa', 'Ukraine', 'Northern Australia']	['August 2013', 'September 2016']	['Women', 'men']	['Black', 'White', 'Africa']
536	Systemic lupus erythematosus	Point prevalence	1-5 / 10 000	20.6	Korea, Republic of	24322455	Prevalence and incidence of systemic lupus erythematosus in South Korea. The aim of this study was to estimate the nationwide prevalence and incidence of systemic lupus erythematosus (SLE) in South Korea. National Health Insurance claims data covering almost all Koreans (~50 million) during 2006-2010 were analyzed. Individuals with SLE were identified if (1) they had experienced at least one hosp…	['Prevalence', 'incidence', 'prevalence', 'prevalent', 'annual prevalence']	['per 100,000', '20.6', '26.5', 'per 100,000', '2.5', '2.8']	['South Korea', 'nationwide']	['2006-2010', '2006', '2010', '2008', '2009']	['female', 'male', 'female-to-male', 'females', 'males']	['Koreans']
536	Systemic lupus erythematosus	Point prevalence	1-5 / 10 000	20.6	Korea, Republic of	28968809	The worldwide incidence and prevalence of systemic lupus erythematosus: a systematic review of epidemiological studies. <h4>Objectives</h4>The aim was to review the worldwide incidence and prevalence of SLE and variation with age, sex, ethnicity and time.<h4>Methods</h4>A systematic search of MEDLINE and EMBASE search engines was carried out using Medical Subject Headings and keyword search terms…	['incidence', 'prevalence', 'prevalent', 'incidences', 'Incidence']	['per 100 000 person-years', 'per 100 000 persons', '23.2/100 000 person-years', '241/100 000 people', '0.3/100 000 person-years', '0 cases in', 'sample of 847 people']	['worldwide', 'North America', 'Africa', 'Ukraine', 'Northern Australia']	['August 2013', 'September 2016']	['Women', 'men']	['Black', 'White', 'Africa']
536	Systemic lupus erythematosus	Point prevalence	1-5 / 10 000	53.6	United States	15333286	Prevalence of physician-diagnosed systemic lupus erythematosus in the United States: results from the third national health and nutrition examination survey. <h4>Objective</h4>To determine the prevalence of physician-diagnosed systemic lupus erythematosus (SLE) in a national population-based sample in the United States.<h4>Methods</h4>Data from the Third National Health and Nutrition Examination …	['Prevalence', 'prevalence']	['241 per 100,000', '53.6 per 100,000', '100 per 100,000', '100 per 100,000']	['the United States']	['2000']	['women']	None
536	Systemic lupus erythematosus	Point prevalence	1-5 / 10 000	53.6	United States	28968809	The worldwide incidence and prevalence of systemic lupus erythematosus: a systematic review of epidemiological studies. <h4>Objectives</h4>The aim was to review the worldwide incidence and prevalence of SLE and variation with age, sex, ethnicity and time.<h4>Methods</h4>A systematic search of MEDLINE and EMBASE search engines was carried out using Medical Subject Headings and keyword search terms…	['incidence', 'prevalence', 'prevalent', 'incidences', 'Incidence']	['per 100 000 person-years', 'per 100 000 persons', '23.2/100 000 person-years', '241/100 000 people', '0.3/100 000 person-years', '0 cases in', 'sample of 847 people']	['worldwide', 'North America', 'Africa', 'Ukraine', 'Northern Australia']	['August 2013', 'September 2016']	['Women', 'men']	['Black', 'White', 'Africa']
536	Systemic lupus erythematosus	Point prevalence	1-5 / 10 000	37	Taiwan, Province of China	22899470	Prevalence and incidence in patients with autoimmune rheumatic diseases: a nationwide population-based study in Taiwan. <h4>Objective</h4>The purpose of this study was to determine the prevalence, incidence, and mortality rates of autoimmune rheumatic diseases (ARDs) by using a population-based database.<h4>Methods</h4>We used the longitudinal health insurance database (comprising 1,000,000 benef…	['Prevalence', 'incidence', 'prevalence', 'overall prevalence', 'prevalences', 'incidence rates']	['101.3', 'per 100,000 populations', '165.1', 'in women and', '40.1', 'in men', '52.4', ', 37.0', '16.0', ', 3.8', ', 2.9', ', 5.7', ', and 1.4', 'per 100,000 persons', 'per 100,000 person-years', '17.3 , 8.4 , 10.6 , 1.5 , 1.5 , 1.2 , and 0.8', '1.4-52.4 per 100,000 persons', '0.8-17.3 per 100,000 person-years']	['Taiwan']	['2000 to 2008', 'Between 2001 and 2008', '2000', 'Between 2000 and 2008']	None	None
536	Systemic lupus erythematosus	Point prevalence	1-5 / 10 000	37	Taiwan, Province of China	28968809	The worldwide incidence and prevalence of systemic lupus erythematosus: a systematic review of epidemiological studies. <h4>Objectives</h4>The aim was to review the worldwide incidence and prevalence of SLE and variation with age, sex, ethnicity and time.<h4>Methods</h4>A systematic search of MEDLINE and EMBASE search engines was carried out using Medical Subject Headings and keyword search terms…	['incidence', 'prevalence', 'prevalent', 'incidences', 'Incidence']	['per 100 000 person-years', 'per 100 000 persons', '23.2/100 000 person-years', '241/100 000 people', '0.3/100 000 person-years', '0 cases in', 'sample of 847 people']	['worldwide', 'North America', 'Africa', 'Ukraine', 'Northern Australia']	['August 2013', 'September 2016']	['Women', 'men']	['Black', 'White', 'Africa']
536	Systemic lupus erythematosus	Point prevalence	1-5 / 10 000	28	Finland	4001877	Prevalence and mortality rates of systemic lupus erythematosus and causes of death in SLE patients in Finland. Nationwide prevalence and mortality rates in systemic lupus erythematosus (SLE) were estimated using a computer file of all hospital discharge records and cause of death statistics from 1972 to 1978. Age-specific and sex-specific prevalence rates obtained from 1976 to 1978 and mortality …	['Prevalence', 'prevalence', 'Age-specific', 'prevalence rates']	['28:100 000']	['Finland', 'Nationwide']	['1972 to 1978', '1976 to 1978', 'December 1978', '1972-78']	None	None
536	Systemic lupus erythematosus	Point prevalence	1-5 / 10 000	28	Finland	28968809	The worldwide incidence and prevalence of systemic lupus erythematosus: a systematic review of epidemiological studies. <h4>Objectives</h4>The aim was to review the worldwide incidence and prevalence of SLE and variation with age, sex, ethnicity and time.<h4>Methods</h4>A systematic search of MEDLINE and EMBASE search engines was carried out using Medical Subject Headings and keyword search terms…	['incidence', 'prevalence', 'prevalent', 'incidences', 'Incidence']	['per 100 000 person-years', 'per 100 000 persons', '23.2/100 000 person-years', '241/100 000 people', '0.3/100 000 person-years', '0 cases in', 'sample of 847 people']	['worldwide', 'North America', 'Africa', 'Ukraine', 'Northern Australia']	['August 2013', 'September 2016']	['Women', 'men']	['Black', 'White', 'Africa']
534	Oculocerebrorenal syndrome of Lowe	Point prevalence	1-9 / 1 000 000	0.2	Worldwide	16722554	Lowe syndrome. Lowe syndrome (the oculocerebrorenal syndrome of Lowe, OCRL) is a multisystem disorder characterised by anomalies affecting the eye, the nervous system and the kidney. It is a uncommon, panethnic, X-linked disease, with estimated prevalence in the general population of approximately 1 in 500,000. Bilateral cataract and severe hypotonia are present at birth. In the subsequent weeks …	['estimated prevalence']	['approximately 1 in 500,000']	['Worldwide']	None	None	None
790	Retinoblastoma	Prevalence at birth	1-9 / 100 000	4.6	Taiwan, Province of China	19373260	Retinoblastoma in Taiwan: incidence and survival characteristics from 1979 to 2003. <h4>Purpose</h4>To describe the incidence and survival rate of patients with retinoblastoma in Taiwan over a 25-year period, from 1979 to 2003.<h4>Methods</h4>Cases of retinoblastoma have been reported to the Taiwan National Cancer Registry (TNCR) since 1979. Retinoblastoma data from 1979 to 2003 were retrieved fr…	['incidence', 'incidence rate', 'annual age-standardized incidence rate']	['4.45 per million in children', '8.58 per million in children']	['Taiwan']	['1979 to 2003', '1979', '1995']	['females']	None
790	Retinoblastoma	Prevalence at birth	1-9 / 100 000	5.9	Korea, Republic of	24692122	Incidence of retinoblastoma and survival rate of retinoblastoma patients in Korea using the Korean National Cancer Registry database (1993-2010). PURPOSE: We determined the incidence of retinoblastoma and the long-term survival rate of retinoblastoma patients in South Korea. METHODS: We reviewed retrospectively data from the Korea Central Cancer Registry recorded between 1993 and 2010 to identify…	['Incidence', 'incidence', 'overall incidence', 'incidence rates']	['live birth', '11.2', '5.3', 'per 1,000,000 person-years', '5.9 per 100,000 live births', 'and', '5.3 per 100,000 live births']	['Korea', 'Korean', 'South Korea', 'the United States', 'Europe', 'Asia']	['1993-2010', 'between 1993 and 2010', '1993 to 2000', '2001 to 2010']	None	None
908	Fragile X syndrome	Prevalence at birth	1-9 / 100 000	9.7	United States	19804849	Incidence of fragile X syndrome by newborn screening for methylated FMR1 DNA. Fragile X syndrome (FXS) results from a CGG-repeat expansion that triggers hypermethylation and silencing of the FMR1 gene. FXS is referred to as the most common form of inherited intellectual disability, yet its true incidence has never been measured directly by large population screening. Here, we developed an inexpen…	['Incidence', 'incidence']	['1 in 633 newborn', '1 in 576', '1 in 5161']	['Worldwide']	None	['males', 'females']	None
908	Fragile X syndrome	Prevalence at birth	1-5 / 10 000	16.11	Canada	19863547	Screening and instability of FMR1 alleles in a prospective sample of 24,449 mother-newborn pairs from the general population. To study the instability of FMR1 triplet repeats in the general population, we screened a prospective sample of 24,449 anonymized mother-offspring pairs and analyzed transmissions of intermediate-size (45-54 triplets) and premutation-size (55-200 triplets) alleles. We scre…	['incidence', 'Incidence']	['1/12,225 newborns', 'newborns', '1/6209', '12,000 newborn']	['Worldwide']	None	['mother-newborn', 'mother-offspring', 'males', 'females']	None
739	Prader-Willi syndrome	Prevalence at birth	1-9 / 100 000	3.7	Belgium	14679397	Minimum prevalence, birth incidence and cause of death for Prader-Willi syndrome in Flanders. The identification of all people with a diagnosis of Prader-Willi syndrome (PWS) confirmed by DNA methylation analysis living in Flanders was attempted through contact with the four genetic centres and the PWS Association. The birth incidence for the period 1993-2001 was 1:26 676, the minimum prevalence …	['prevalence', 'birth incidence']	['1:26 676', '1:76 574']	['Flanders']	['1993-2001', '31 December 2001']	None	None
739	Prader-Willi syndrome	Point prevalence	1-9 / 100 000	1.3	Belgium	14679397	Minimum prevalence, birth incidence and cause of death for Prader-Willi syndrome in Flanders. The identification of all people with a diagnosis of Prader-Willi syndrome (PWS) confirmed by DNA methylation analysis living in Flanders was attempted through contact with the four genetic centres and the PWS Association. The birth incidence for the period 1993-2001 was 1:26 676, the minimum prevalence …	['prevalence', 'birth incidence']	['1:26 676', '1:76 574']	['Flanders']	['1993-2001', '31 December 2001']	None	None
739	Prader-Willi syndrome	Prevalence at birth	1-9 / 100 000	4	Australia	12598399	Birth prevalence of Prader-Willi syndrome in Australia. This is the first population based study to estimate the birth prevalence of DNA proven Prader-Willi syndrome. Thirty infants were reported to the Australian Paediatric Surveillance Unit between 1998 and 2000, a prevalence of 4 per 100,000 live births or approximately 1/25,000 live births per annum.	['Birth prevalence', 'birth prevalence', 'prevalence']	['4 per 100,000 live births', 'approximately', '1/25,000 live births per annum']	['Australia']	['between 1998 and 2000']	None	['Australian']
739	Prader-Willi syndrome	Point prevalence	1-9 / 100 000	0	Australia	12598399	Birth prevalence of Prader-Willi syndrome in Australia. This is the first population based study to estimate the birth prevalence of DNA proven Prader-Willi syndrome. Thirty infants were reported to the Australian Paediatric Surveillance Unit between 1998 and 2000, a prevalence of 4 per 100,000 live births or approximately 1/25,000 live births per annum.	['Birth prevalence', 'birth prevalence', 'prevalence']	['4 per 100,000 live births', 'approximately', '1/25,000 live births per annum']	['Australia']	['between 1998 and 2000']	None	['Australian']
739	Prader-Willi syndrome	Prevalence at birth	1-9 / 100 000	6.2	United States	2240051	Prevalence study of Prader-Willi syndrome in North Dakota. A prevalence study of Prader-Willi syndrome (PWS) has been conducted in North Dakota. All pediatricians, neurologists, child psychiatrists, psychologists, and clinical geneticists were surveyed. The state's comprehensive evaluation center, the state hospital, the state institution for the mentally retarded, and group homes for the develop…	['Prevalence', 'prevalence', 'prevalence rate']	['1 per 16,062']	['North Dakota']	None	['males', 'females']	None
739	Prader-Willi syndrome	Point prevalence	1-9 / 100 000	0	United States	2240051	Prevalence study of Prader-Willi syndrome in North Dakota. A prevalence study of Prader-Willi syndrome (PWS) has been conducted in North Dakota. All pediatricians, neurologists, child psychiatrists, psychologists, and clinical geneticists were surveyed. The state's comprehensive evaluation center, the state hospital, the state institution for the mentally retarded, and group homes for the develop…	['Prevalence', 'prevalence', 'prevalence rate']	['1 per 16,062']	['North Dakota']	None	['males', 'females']	None
739	Prader-Willi syndrome	Prevalence at birth	1-9 / 100 000	4.76	France	28659150	Early diagnosis and care is achieved but should be improved in infants with Prader-Willi syndrome. <h4>Background</h4>PWS is a severe neurodevelopmental genetic disorder now usually diagnosed in the neonatal period from hypotonia and feeding difficulties. Our study analyzed the birth incidence and care of infants with early diagnosis.<h4>Methods</h4>Data were collected on 61 infants with a molecu…	['birth incidence', 'born', 'Birth incidence']	['1/21,000 births', '1/21,000 births']	['France']	['2012 and 2013', '2013']	None	None
47	X-linked agammaglobulinemia	Point prevalence	1-9 / 1 000 000	0.1	Europe	19419768	Genetic and demographic features of X-linked agammaglobulinemia in Eastern and Central Europe: a cohort study. Primary immunodeficiency disorders are a recognized public health problem worldwide. The prototype of these conditions is X-linked agammaglobulinemia (XLA) or Bruton's disease. XLA is caused by mutations in Bruton's tyrosine kinase gene (BTK), preventing B cell development and resulting …	['prevalence']	['1 per 1,399,000 individuals']	['Eastern', 'Central Europe', 'worldwide', 'Central European', 'Belarus', 'Croatia Hungary', 'Poland', 'Republic of Macedonia', 'Romania', 'Russia', 'Serbia', 'Slovenia', 'Ukraine']	None	None	None
47	X-linked agammaglobulinemia	Point prevalence	1-9 / 1 000 000	0.18	France	19419768	Genetic and demographic features of X-linked agammaglobulinemia in Eastern and Central Europe: a cohort study. Primary immunodeficiency disorders are a recognized public health problem worldwide. The prototype of these conditions is X-linked agammaglobulinemia (XLA) or Bruton's disease. XLA is caused by mutations in Bruton's tyrosine kinase gene (BTK), preventing B cell development and resulting …	['prevalence']	['1 per 1,399,000 individuals']	['Eastern', 'Central Europe', 'worldwide', 'Central European', 'Belarus', 'Croatia Hungary', 'Poland', 'Republic of Macedonia', 'Romania', 'Russia', 'Serbia', 'Slovenia', 'Ukraine']	None	None	None
47	X-linked agammaglobulinemia	Point prevalence	1-9 / 1 000 000	0.21	Italy	19419768	Genetic and demographic features of X-linked agammaglobulinemia in Eastern and Central Europe: a cohort study. Primary immunodeficiency disorders are a recognized public health problem worldwide. The prototype of these conditions is X-linked agammaglobulinemia (XLA) or Bruton's disease. XLA is caused by mutations in Bruton's tyrosine kinase gene (BTK), preventing B cell development and resulting …	['prevalence']	['1 per 1,399,000 individuals']	['Eastern', 'Central Europe', 'worldwide', 'Central European', 'Belarus', 'Croatia Hungary', 'Poland', 'Republic of Macedonia', 'Romania', 'Russia', 'Serbia', 'Slovenia', 'Ukraine']	None	None	None
47	X-linked agammaglobulinemia	Point prevalence	<1 / 1 000 000	0.08	United Kingdom	19419768	Genetic and demographic features of X-linked agammaglobulinemia in Eastern and Central Europe: a cohort study. Primary immunodeficiency disorders are a recognized public health problem worldwide. The prototype of these conditions is X-linked agammaglobulinemia (XLA) or Bruton's disease. XLA is caused by mutations in Bruton's tyrosine kinase gene (BTK), preventing B cell development and resulting …	['prevalence']	['1 per 1,399,000 individuals']	['Eastern', 'Central Europe', 'worldwide', 'Central European', 'Belarus', 'Croatia Hungary', 'Poland', 'Republic of Macedonia', 'Romania', 'Russia', 'Serbia', 'Slovenia', 'Ukraine']	None	None	None
47	X-linked agammaglobulinemia	Point prevalence	<1 / 1 000 000	0.06	Spain	19419768	Genetic and demographic features of X-linked agammaglobulinemia in Eastern and Central Europe: a cohort study. Primary immunodeficiency disorders are a recognized public health problem worldwide. The prototype of these conditions is X-linked agammaglobulinemia (XLA) or Bruton's disease. XLA is caused by mutations in Bruton's tyrosine kinase gene (BTK), preventing B cell development and resulting …	['prevalence']	['1 per 1,399,000 individuals']	['Eastern', 'Central Europe', 'worldwide', 'Central European', 'Belarus', 'Croatia Hungary', 'Poland', 'Republic of Macedonia', 'Romania', 'Russia', 'Serbia', 'Slovenia', 'Ukraine']	None	None	None
47	X-linked agammaglobulinemia	Point prevalence	<1 / 1 000 000	0.03	Germany	19419768	Genetic and demographic features of X-linked agammaglobulinemia in Eastern and Central Europe: a cohort study. Primary immunodeficiency disorders are a recognized public health problem worldwide. The prototype of these conditions is X-linked agammaglobulinemia (XLA) or Bruton's disease. XLA is caused by mutations in Bruton's tyrosine kinase gene (BTK), preventing B cell development and resulting …	['prevalence']	['1 per 1,399,000 individuals']	['Eastern', 'Central Europe', 'worldwide', 'Central European', 'Belarus', 'Croatia Hungary', 'Poland', 'Republic of Macedonia', 'Romania', 'Russia', 'Serbia', 'Slovenia', 'Ukraine']	None	None	None
47	X-linked agammaglobulinemia	Point prevalence	<1 / 1 000 000	0.09	Poland	19419768	Genetic and demographic features of X-linked agammaglobulinemia in Eastern and Central Europe: a cohort study. Primary immunodeficiency disorders are a recognized public health problem worldwide. The prototype of these conditions is X-linked agammaglobulinemia (XLA) or Bruton's disease. XLA is caused by mutations in Bruton's tyrosine kinase gene (BTK), preventing B cell development and resulting …	['prevalence']	['1 per 1,399,000 individuals']	['Eastern', 'Central Europe', 'worldwide', 'Central European', 'Belarus', 'Croatia Hungary', 'Poland', 'Republic of Macedonia', 'Romania', 'Russia', 'Serbia', 'Slovenia', 'Ukraine']	None	None	None
47	X-linked agammaglobulinemia	Point prevalence	1-9 / 1 000 000	0.13	Croatia	19419768	Genetic and demographic features of X-linked agammaglobulinemia in Eastern and Central Europe: a cohort study. Primary immunodeficiency disorders are a recognized public health problem worldwide. The prototype of these conditions is X-linked agammaglobulinemia (XLA) or Bruton's disease. XLA is caused by mutations in Bruton's tyrosine kinase gene (BTK), preventing B cell development and resulting …	['prevalence']	['1 per 1,399,000 individuals']	['Eastern', 'Central Europe', 'worldwide', 'Central European', 'Belarus', 'Croatia Hungary', 'Poland', 'Republic of Macedonia', 'Romania', 'Russia', 'Serbia', 'Slovenia', 'Ukraine']	None	None	None
47	X-linked agammaglobulinemia	Point prevalence	1-9 / 1 000 000	0.16	Hungary	19419768	Genetic and demographic features of X-linked agammaglobulinemia in Eastern and Central Europe: a cohort study. Primary immunodeficiency disorders are a recognized public health problem worldwide. The prototype of these conditions is X-linked agammaglobulinemia (XLA) or Bruton's disease. XLA is caused by mutations in Bruton's tyrosine kinase gene (BTK), preventing B cell development and resulting …	['prevalence']	['1 per 1,399,000 individuals']	['Eastern', 'Central Europe', 'worldwide', 'Central European', 'Belarus', 'Croatia Hungary', 'Poland', 'Republic of Macedonia', 'Romania', 'Russia', 'Serbia', 'Slovenia', 'Ukraine']	None	None	None
47	X-linked agammaglobulinemia	Point prevalence	1-9 / 1 000 000	0.25	Macedonia, the former Yugoslav Republic of	19419768	Genetic and demographic features of X-linked agammaglobulinemia in Eastern and Central Europe: a cohort study. Primary immunodeficiency disorders are a recognized public health problem worldwide. The prototype of these conditions is X-linked agammaglobulinemia (XLA) or Bruton's disease. XLA is caused by mutations in Bruton's tyrosine kinase gene (BTK), preventing B cell development and resulting …	['prevalence']	['1 per 1,399,000 individuals']	['Eastern', 'Central Europe', 'worldwide', 'Central European', 'Belarus', 'Croatia Hungary', 'Poland', 'Republic of Macedonia', 'Romania', 'Russia', 'Serbia', 'Slovenia', 'Ukraine']	None	None	None
47	X-linked agammaglobulinemia	Point prevalence	1-9 / 1 000 000	0.1	Slovenia	19419768	Genetic and demographic features of X-linked agammaglobulinemia in Eastern and Central Europe: a cohort study. Primary immunodeficiency disorders are a recognized public health problem worldwide. The prototype of these conditions is X-linked agammaglobulinemia (XLA) or Bruton's disease. XLA is caused by mutations in Bruton's tyrosine kinase gene (BTK), preventing B cell development and resulting …	['prevalence']	['1 per 1,399,000 individuals']	['Eastern', 'Central Europe', 'worldwide', 'Central European', 'Belarus', 'Croatia Hungary', 'Poland', 'Republic of Macedonia', 'Romania', 'Russia', 'Serbia', 'Slovenia', 'Ukraine']	None	None	None
47	X-linked agammaglobulinemia	Point prevalence	<1 / 1 000 000	0.09	Serbia	19419768	Genetic and demographic features of X-linked agammaglobulinemia in Eastern and Central Europe: a cohort study. Primary immunodeficiency disorders are a recognized public health problem worldwide. The prototype of these conditions is X-linked agammaglobulinemia (XLA) or Bruton's disease. XLA is caused by mutations in Bruton's tyrosine kinase gene (BTK), preventing B cell development and resulting …	['prevalence']	['1 per 1,399,000 individuals']	['Eastern', 'Central Europe', 'worldwide', 'Central European', 'Belarus', 'Croatia Hungary', 'Poland', 'Republic of Macedonia', 'Romania', 'Russia', 'Serbia', 'Slovenia', 'Ukraine']	None	None	None
47	X-linked agammaglobulinemia	Point prevalence	<1 / 1 000 000	0.04	Ukraine	19419768	Genetic and demographic features of X-linked agammaglobulinemia in Eastern and Central Europe: a cohort study. Primary immunodeficiency disorders are a recognized public health problem worldwide. The prototype of these conditions is X-linked agammaglobulinemia (XLA) or Bruton's disease. XLA is caused by mutations in Bruton's tyrosine kinase gene (BTK), preventing B cell development and resulting …	['prevalence']	['1 per 1,399,000 individuals']	['Eastern', 'Central Europe', 'worldwide', 'Central European', 'Belarus', 'Croatia Hungary', 'Poland', 'Republic of Macedonia', 'Romania', 'Russia', 'Serbia', 'Slovenia', 'Ukraine']	None	None	None
47	X-linked agammaglobulinemia	Point prevalence	<1 / 1 000 000	0.06	Belarus	19419768	Genetic and demographic features of X-linked agammaglobulinemia in Eastern and Central Europe: a cohort study. Primary immunodeficiency disorders are a recognized public health problem worldwide. The prototype of these conditions is X-linked agammaglobulinemia (XLA) or Bruton's disease. XLA is caused by mutations in Bruton's tyrosine kinase gene (BTK), preventing B cell development and resulting …	['prevalence']	['1 per 1,399,000 individuals']	['Eastern', 'Central Europe', 'worldwide', 'Central European', 'Belarus', 'Croatia Hungary', 'Poland', 'Republic of Macedonia', 'Romania', 'Russia', 'Serbia', 'Slovenia', 'Ukraine']	None	None	None
47	X-linked agammaglobulinemia	Point prevalence	<1 / 1 000 000	0.03	Romania	19419768	Genetic and demographic features of X-linked agammaglobulinemia in Eastern and Central Europe: a cohort study. Primary immunodeficiency disorders are a recognized public health problem worldwide. The prototype of these conditions is X-linked agammaglobulinemia (XLA) or Bruton's disease. XLA is caused by mutations in Bruton's tyrosine kinase gene (BTK), preventing B cell development and resulting …	['prevalence']	['1 per 1,399,000 individuals']	['Eastern', 'Central Europe', 'worldwide', 'Central European', 'Belarus', 'Croatia Hungary', 'Poland', 'Republic of Macedonia', 'Romania', 'Russia', 'Serbia', 'Slovenia', 'Ukraine']	None	None	None
580	Mucopolysaccharidosis type 2	Prevalence at birth	1-9 / 1 000 000	0.31	Sweden	18681890	Mucopolysaccharidoses in the Scandinavian countries: incidence and prevalence. <h4>Aim</h4>The aim of this study was to estimate the incidence and prevalence of mucopolysaccharidoses (MPS disorders) in Scandinavia.<h4>Methods</h4>The retrospective period used for the incidence study covered the period from 1975 to 2004 in Sweden and Denmark and from 1979 to 2004 in Norway. Prevalence was derived …	['incidence', 'prevalence', 'Prevalence', 'Incidence']	['1.75 cases', '3.08 cases', '1.77 cases in', 'per 100 000 newborns', '0.67 , 1.85 and 0.54 cases per 100 000 newborns', '0.27 , 0.13 and 0.27', '4.24 , 7.06 and 6.03 per 1 000 000 inhabitants']	['Scandinavian countries', 'Scandinavia', 'Sweden', 'Denmark', 'Norway', 'Scandinavian']	['1975 to 2004', '1979 to 2004', 'December 31 , 2007']	None	None
580	Mucopolysaccharidosis type 2	Prevalence at birth	1-9 / 1 000 000	0.29	Tunisia	20209839	Incidence of mucopolysaccharidoses in Tunisia. <h4>Background</h4>The mucopolysaccharidoses (MPS) are a devastating heterogenous group of lysosomal storage disorders.<h4>Aim</h4>To evaluate the epidemiological profile of MPS in Tunisia.<h4>Methods</h4>we conducted a retrospective epidemiological survey covering the period 1970-2005. Multiple sources were used to identify affected patients.<h4>Res…	['Incidence', 'crude rate', 'prevalence', 'cumulative incidence']	['2.3 cases in 100,000 live births', '0.63 , 0.7 and 0.45 per 100,000 live births', '0.3 per 105 live births']	['Tunisia', 'countries']	['1970-2005']	None	None
579	Mucopolysaccharidosis type 1	Prevalence at birth	1-9 / 1 000 000	0.67	Sweden	18681890	Mucopolysaccharidoses in the Scandinavian countries: incidence and prevalence. <h4>Aim</h4>The aim of this study was to estimate the incidence and prevalence of mucopolysaccharidoses (MPS disorders) in Scandinavia.<h4>Methods</h4>The retrospective period used for the incidence study covered the period from 1975 to 2004 in Sweden and Denmark and from 1979 to 2004 in Norway. Prevalence was derived …	['incidence', 'prevalence', 'Prevalence', 'Incidence']	['1.75 cases', '3.08 cases', '1.77 cases in', 'per 100 000 newborns', '0.67 , 1.85 and 0.54 cases per 100 000 newborns', '0.27 , 0.13 and 0.27', '4.24 , 7.06 and 6.03 per 1 000 000 inhabitants']	['Scandinavian countries', 'Scandinavia', 'Sweden', 'Denmark', 'Norway', 'Scandinavian']	['1975 to 2004', '1979 to 2004', 'December 31 , 2007']	None	None
579	Mucopolysaccharidosis type 1	Point prevalence	1-9 / 100 000	8.7	Sweden	18681890	Mucopolysaccharidoses in the Scandinavian countries: incidence and prevalence. <h4>Aim</h4>The aim of this study was to estimate the incidence and prevalence of mucopolysaccharidoses (MPS disorders) in Scandinavia.<h4>Methods</h4>The retrospective period used for the incidence study covered the period from 1975 to 2004 in Sweden and Denmark and from 1979 to 2004 in Norway. Prevalence was derived …	['incidence', 'prevalence', 'Prevalence', 'Incidence']	['1.75 cases', '3.08 cases', '1.77 cases in', 'per 100 000 newborns', '0.67 , 1.85 and 0.54 cases per 100 000 newborns', '0.27 , 0.13 and 0.27', '4.24 , 7.06 and 6.03 per 1 000 000 inhabitants']	['Scandinavian countries', 'Scandinavia', 'Sweden', 'Denmark', 'Norway', 'Scandinavian']	['1975 to 2004', '1979 to 2004', 'December 31 , 2007']	None	None
579	Mucopolysaccharidosis type 1	Prevalence at birth	1-9 / 100 000	1.85	Norway	18681890	Mucopolysaccharidoses in the Scandinavian countries: incidence and prevalence. <h4>Aim</h4>The aim of this study was to estimate the incidence and prevalence of mucopolysaccharidoses (MPS disorders) in Scandinavia.<h4>Methods</h4>The retrospective period used for the incidence study covered the period from 1975 to 2004 in Sweden and Denmark and from 1979 to 2004 in Norway. Prevalence was derived …	['incidence', 'prevalence', 'Prevalence', 'Incidence']	['1.75 cases', '3.08 cases', '1.77 cases in', 'per 100 000 newborns', '0.67 , 1.85 and 0.54 cases per 100 000 newborns', '0.27 , 0.13 and 0.27', '4.24 , 7.06 and 6.03 per 1 000 000 inhabitants']	['Scandinavian countries', 'Scandinavia', 'Sweden', 'Denmark', 'Norway', 'Scandinavian']	['1975 to 2004', '1979 to 2004', 'December 31 , 2007']	None	None
579	Mucopolysaccharidosis type 1	Point prevalence	1-5 / 10 000	31	Norway	18681890	Mucopolysaccharidoses in the Scandinavian countries: incidence and prevalence. <h4>Aim</h4>The aim of this study was to estimate the incidence and prevalence of mucopolysaccharidoses (MPS disorders) in Scandinavia.<h4>Methods</h4>The retrospective period used for the incidence study covered the period from 1975 to 2004 in Sweden and Denmark and from 1979 to 2004 in Norway. Prevalence was derived …	['incidence', 'prevalence', 'Prevalence', 'Incidence']	['1.75 cases', '3.08 cases', '1.77 cases in', 'per 100 000 newborns', '0.67 , 1.85 and 0.54 cases per 100 000 newborns', '0.27 , 0.13 and 0.27', '4.24 , 7.06 and 6.03 per 1 000 000 inhabitants']	['Scandinavian countries', 'Scandinavia', 'Sweden', 'Denmark', 'Norway', 'Scandinavian']	['1975 to 2004', '1979 to 2004', 'December 31 , 2007']	None	None
579	Mucopolysaccharidosis type 1	Prevalence at birth	1-9 / 1 000 000	0.54	Denmark	18681890	Mucopolysaccharidoses in the Scandinavian countries: incidence and prevalence. <h4>Aim</h4>The aim of this study was to estimate the incidence and prevalence of mucopolysaccharidoses (MPS disorders) in Scandinavia.<h4>Methods</h4>The retrospective period used for the incidence study covered the period from 1975 to 2004 in Sweden and Denmark and from 1979 to 2004 in Norway. Prevalence was derived …	['incidence', 'prevalence', 'Prevalence', 'Incidence']	['1.75 cases', '3.08 cases', '1.77 cases in', 'per 100 000 newborns', '0.67 , 1.85 and 0.54 cases per 100 000 newborns', '0.27 , 0.13 and 0.27', '4.24 , 7.06 and 6.03 per 1 000 000 inhabitants']	['Scandinavian countries', 'Scandinavia', 'Sweden', 'Denmark', 'Norway', 'Scandinavian']	['1975 to 2004', '1979 to 2004', 'December 31 , 2007']	None	None
579	Mucopolysaccharidosis type 1	Point prevalence	1-9 / 100 000	7.4	Denmark	18681890	Mucopolysaccharidoses in the Scandinavian countries: incidence and prevalence. <h4>Aim</h4>The aim of this study was to estimate the incidence and prevalence of mucopolysaccharidoses (MPS disorders) in Scandinavia.<h4>Methods</h4>The retrospective period used for the incidence study covered the period from 1975 to 2004 in Sweden and Denmark and from 1979 to 2004 in Norway. Prevalence was derived …	['incidence', 'prevalence', 'Prevalence', 'Incidence']	['1.75 cases', '3.08 cases', '1.77 cases in', 'per 100 000 newborns', '0.67 , 1.85 and 0.54 cases per 100 000 newborns', '0.27 , 0.13 and 0.27', '4.24 , 7.06 and 6.03 per 1 000 000 inhabitants']	['Scandinavian countries', 'Scandinavia', 'Sweden', 'Denmark', 'Norway', 'Scandinavian']	['1975 to 2004', '1979 to 2004', 'December 31 , 2007']	None	None
579	Mucopolysaccharidosis type 1	Prevalence at birth	1-9 / 1 000 000	0.63	Tunisia	20209839	Incidence of mucopolysaccharidoses in Tunisia. <h4>Background</h4>The mucopolysaccharidoses (MPS) are a devastating heterogenous group of lysosomal storage disorders.<h4>Aim</h4>To evaluate the epidemiological profile of MPS in Tunisia.<h4>Methods</h4>we conducted a retrospective epidemiological survey covering the period 1970-2005. Multiple sources were used to identify affected patients.<h4>Res…	['Incidence', 'crude rate', 'prevalence', 'cumulative incidence']	['2.3 cases in 100,000 live births', '0.63 , 0.7 and 0.45 per 100,000 live births', '0.3 per 105 live births']	['Tunisia', 'countries']	['1970-2005']	None	None
579	Mucopolysaccharidosis type 1	Prevalence at birth	1-9 / 100 000	1.14	Australia	9918480	Prevalence of lysosomal storage disorders. <h4>Context</h4>Lysosomal storage disorders represent a group of at least 41 genetically distinct, biochemically related, inherited diseases. Individually, these disorders are considered rare, although high prevalence values have been reported in some populations. These disorders are devastating for individuals and their families and result in considerab…	['Prevalence', 'prevalence', 'combined prevalence']	['1 per 57000 live births', '1 per 4.2 million live births', '1 per 7700 live births']	['Australia']	['January 1 , 1980', 'through', 'December 31 , 1996']	None	['Australian']
579	Mucopolysaccharidosis type 1	Prevalence at birth	1-9 / 1 000 000	0.72	Czech Republic	20490927	The birth prevalence of lysosomal storage disorders in the Czech Republic: comparison with data in different populations. The aim of this retrospective study was to determine the prevalence of lysosomal storage disorders (LSDs) in the Czech Republic. The data on cases diagnosed between 1975 and 2008 were collected and analyzed. The overall prevalence of LSDs in the Czech population (12.25 per 100…	['birth prevalence', 'prevalence', 'overall prevalence', 'combined prevalences']	['12.25 per 100,000', '14 per 100,000', '12.9 per 100,000', '12.1 per 100,000', '25 per 100,000', '1.13 per 100,000 births', '5.0 , 3.72 , and 2.29 per 100,000 live births', '0.57 per 100,000 live births']	['the Czech Republic', 'Netherlands', 'Australia', 'Italy', 'the north of Portugal']	['between 1975 and 2008']	None	['Czech']
579	Mucopolysaccharidosis type 1	Prevalence at birth	1-9 / 100 000	3.62	Saudi Arabia	20622343	Incidence and patterns of inborn errors of metabolism in the Eastern Province of Saudi Arabia, 1983-2008. <h4>Background and objectives</h4>Individual inborn errors of metabolism (IEM) are rare disorders, but may not be that uncommon in our patient population. We report the incidence of IEM in a defined cohort of births at the Saudi Aramco medical facilities in the Eastern Province of Saudi Arabi…	['Incidence', 'incidence', 'cumulative incidence']	['150 cases per 100,000 live births']	['Eastern Province', 'Saudi Arabia', 'Aramco', 'the Eastern Province', 'Saudi Aramco']	['1983-2008', '1 January 1983 to 31 December 2008']	None	['Saudi', 'Arabian']
905	Wilson disease	Point prevalence	1-9 / 100 000	1.5	France	28648494	Characteristics and prevalence of Wilson's disease: A 2013 observational population-based study in France. <h4>Background and aims</h4>Only a few epidemiological studies on the incidence and prevalence of Wilson's disease (WD) have been performed to date, and the results vary widely according to the reports. The aim of the study was to investigate the prevalence, ambulatory care and treatments of…	['prevalence', 'incidence', 'Prevalence', 'prevalent', 'crude prevalence']	['1.5 cases per 100,000', '1.65 per 100,000 in males', '1.44 per 100,000 in females']	['France', 'European countries']	['2013', '2011-2013']	None	['French']
905	Wilson disease	Prevalence at birth	1-9 / 1 000 000	0.94	Italy	11953730	Inborn errors of metabolism in the Italian pediatric population: a national retrospective survey. <h4>Objective</h4>To estimate at the national level the overall and disease-specific incidence of inborn errors of metabolism not mass screened at birth.<h4>Study design</h4>Prospective nonconcurrent study (1985-1997) on patients 0 to 17 years of age, diagnosed in 23 Italian pediatric reference cente…	['overall', 'incidence']	['1:3707 live births', '1:2758', '1:8275', '1:19,532', '1:21,422', '1:27,106', '1:40,247', '1:57,746', '1:61,775', '1:69,904', '1:6200']	['Italian']	['1985-1997']	None	['Italian']
905	Wilson disease	Prevalence at birth	1-5 / 10 000	3	Japan	7338703	An assessment of efficiency in potential screening for Wilson's disease. The efficiency of screening for Wilson's disease by serum caeruloplasmin determination was assessed by analysing the epidemiologic data of 289 affected families in Japan. The estimated gene frequency was 5.2 x 10(-3). The sensitivity of the screening test was 93% at a proposed cut-off level of 120 mg/l and the specificity wa…	None	['1 500 000 children are born every year']	['Japan']	None	None	None
905	Wilson disease	Prevalence at birth	1-5 / 10 000	13.5	Specific population	11953730	Inborn errors of metabolism in the Italian pediatric population: a national retrospective survey. <h4>Objective</h4>To estimate at the national level the overall and disease-specific incidence of inborn errors of metabolism not mass screened at birth.<h4>Study design</h4>Prospective nonconcurrent study (1985-1997) on patients 0 to 17 years of age, diagnosed in 23 Italian pediatric reference cente…	['overall', 'incidence']	['1:3707 live births', '1:2758', '1:8275', '1:19,532', '1:21,422', '1:27,106', '1:40,247', '1:57,746', '1:61,775', '1:69,904', '1:6200']	['Italian']	['1985-1997']	None	['Italian']
905	Wilson disease	Point prevalence	1-5 / 10 000	37.04	Specific population	23486543	The homozygosity index (HI) approach reveals high allele frequency for Wilson disease in the Sardinian population. Wilson disease (WD) is an autosomal recessive disorder resulting in pathological progressive copper accumulation in liver and other tissues. The worldwide prevalence (P) is about 30/million, while in Sardinia it is in the order of 1/10,000. However, all of these estimates are likely …	['prevalence']	['30/million', 'of', '1/10,000', '1:2707']	['worldwide', 'Sardinia']	None	None	['Sardinian']
905	Wilson disease	Prevalence at birth	1-9 / 100 000	1.37	Ireland	8459248	An epidemiological study of Wilson's disease in the Republic of Ireland. In a population based study of the prevalence of Wilson's disease in the Republic of Ireland from 1970-89, 26 definite and probable cases were ascertained. The adjusted birth incidence rate was 17.0 per million live births (95% (confidence interval 9.9 to 27.2)) for the 20 year period 1950-69. The gene frequency was 0.41% (9…	['prevalence', 'adjusted birth incidence rate', 'adjusted birth incidence rates']	['17.0 per million live births']	['the Republic of', 'Ireland', 'the Republic']	['1970-89', '1950-69', '1950-59', '1960-69']	None	None
905	Wilson disease	Prevalence at birth	1-9 / 100 000	2.9	Germany	542546	[The epidemiology of Wilson's disease in the German Democratic Republic and current problems from the viewpoint of population genetics] Between 1949 and Nov. 30, 1977 a total of 123 cases of Wilson's disease have been registered in the GDR. Using the available statistics the incidence rate of the disease is assumed to be about 2.9/100,000, the gene frequency approx. 0.53 per cent and the heterozy…	['incidence rate', 'incidence']	['2.9/100,000', 'per cent', '1.05 per cent']	['the', 'Democratic Republic']	['Between 1949 and Nov. 30 , 1977']	None	['German']
792	X-linked retinoschisis	Point prevalence	1-9 / 100 000	3.6	France	1918822	[Epidemiology and prevalence of hereditary retinal dystrophies in the Northern France] The authors present part of a study concerning inherited retinal dystrophies as recorded among the inhabitants of the Nord-Pas-de-Calais region of France. This retrospective study, covering eighteen years (from 1972 to 1989) and covering a population of nearly 4 millions inhabitants, has enabled us to assess th…	['prevalence']	['4 millions inhabitants', '1:1,490', '33,800']	['the', 'Northern France', 'Nord-Pas-de-Calais region of France', 'global', 'France', 'Community']	['1972 to 1989']	None	['European']
792	X-linked retinoschisis	Point prevalence	1-9 / 100 000	4.5	Europe	1918822	[Epidemiology and prevalence of hereditary retinal dystrophies in the Northern France] The authors present part of a study concerning inherited retinal dystrophies as recorded among the inhabitants of the Nord-Pas-de-Calais region of France. This retrospective study, covering eighteen years (from 1972 to 1989) and covering a population of nearly 4 millions inhabitants, has enabled us to assess th…	['prevalence']	['4 millions inhabitants', '1:1,490', '33,800']	['the', 'Northern France', 'Nord-Pas-de-Calais region of France', 'global', 'France', 'Community']	['1972 to 1989']	None	['European']
163525	Subacute cutaneous lupus erythematosus	Annual incidence	1-9 / 1 000 000	0.63	United States	19289752	Incidence of cutaneous lupus erythematosus, 1965-2005: a population-based study. <h4>Objectives</h4>To assess trends in the cutaneous variants of lupus erythematosus (CLE) and to ascertain the incidence of CLE over the past 4 decades.<h4>Design</h4>Retrospective population-based study.<h4>Setting</h4>Community-based epidemiology project.<h4>Patients</h4>All Olmsted County, Minnesota, residents wi…	['Incidence', 'incidence', 'incidence rate', 'age-', 'prevalence', 'cumulative incidence']	['4.30', 'per 100,000', '73.24', 'per 100,000', '2.78', 'per 100,000', '3.08', 'per 100,000']	['Olmsted County , Minnesota', 'Rochester , Minnesota ,', 'Rochester']	['1965-2005', 'between January 1965 and December 2005', 'between 1965 and 2005', 'January 1 , 2006', '1965 through 1992']	['females', 'males']	['white']
906	Wiskott-Aldrich syndrome	Point prevalence	1-9 / 1 000 000	0.55	Norway	11202238	Primary immunodeficiency diseases in Norway. This study represents the first national epidemiological survey of primary immunodeficiency diseases in Norway. Uniform questionnaires were sent out in April 1998 to all hospital departments considered relevant. As of February 1999, a total of 372 patients have been registered, of whom 69 patients are deceased. With a population of 4.45 million people,…	['total prevalence']	['4.45 million', '6.82 per 100000 inhabitants']	['Norway', 'European']	['April 1998', 'February 1999', 'February 1 , 1999']	None	None
906	Wiskott-Aldrich syndrome	Prevalence at birth	1-9 / 1 000 000	0.2	United States	7381651	The Wiskott-Aldrich syndrome in the United States and Canada (1892-1979). Information was collected on 301 cases of the Wiskott-Aldrich syndrome in the United States and Canada Examination of available medical records, death certificates and published case reports on these patients showed that they came from a wide geographic area and many diverse ethnic and racial groups. No significant differen…	['incidence', 'overall rate']	['4.0 per million live', 'births']	['the United States', 'Canada']	['1892-1979', 'between 1947 and 1976', 'before 1935', 'after 1964']	['male']	None
904	Williams syndrome	Prevalence at birth	1-5 / 10 000	13.3	Norway	12088082	Prevalence estimation of Williams syndrome. There are limited population-based data on the occurrence of Williams syndrome. We estimated its prevalence combining data from two investigations. One was an epidemiologic study originally designed to assess the prevalence and etiology of mental retardation among 30,037 Norwegian children born between 1980 and 1985 and living in Akershus County on Janu…	['Prevalence estimation', 'occurrence', 'prevalence']	['1 in 7500']	['Akershus County', 'Norwegian counties']	['between 1980 and 1985', 'January 1 , 1993', 'between 1970 and 1992']	None	['Norwegian']
15	Achondroplasia	Prevalence at birth	1-9 / 100 000	3	Europe	31294928	Epidemiology of achondroplasia: A population-based study in Europe. Achondroplasia is a rare genetic disorder resulting in short-limb skeletal dysplasia. We present the largest European population-based epidemiological study to date using data provided by the European Surveillance of Congenital Anomalies (EUROCAT) network. All cases of achondroplasia notified to 28 EUROCAT registries (1991-2015) …	['Prevalence', 'prevalence', 'prevalence estimate']	['3.72 per 100,000 births', 'live born']	['Europe']	['1991-2015', '2011-2015', '1991-1995']	None	['European']
481	Kennedy disease	Point prevalence	1-9 / 100 000	7.6	Finland	9724012	High prevalence of Kennedy's disease in Western Finland -- is the syndrome underdiagnosed? <h4>Objectives</h4>To assess the prevalence of Kennedy's disease in the Vasa region of Western Finland.<h4>Patients and methods</h4>Verification of diagnosis by molecular genetic techniques since 1995.<h4>Results</h4>Within 2 years we have been able to identify a large number of families with this disorder.…	['prevalence', 'point prevalence']	['13 patients per 85,000', 'inhabitants']	['Western Finland', 'Vasa region of Western Finland', 'Vasa Central Hospital', 'Finland', 'Vasa']	['1995']	['male']	None
664	Ornithine transcarbamylase deficiency	Prevalence at birth	1-9 / 100 000	1.4	Italy	11953730	Inborn errors of metabolism in the Italian pediatric population: a national retrospective survey. <h4>Objective</h4>To estimate at the national level the overall and disease-specific incidence of inborn errors of metabolism not mass screened at birth.<h4>Study design</h4>Prospective nonconcurrent study (1985-1997) on patients 0 to 17 years of age, diagnosed in 23 Italian pediatric reference cente…	['overall', 'incidence']	['1:3707 live births', '1:2758', '1:8275', '1:19,532', '1:21,422', '1:27,106', '1:40,247', '1:57,746', '1:61,775', '1:69,904', '1:6200']	['Italian']	['1985-1997']	None	['Italian']
664	Ornithine transcarbamylase deficiency	Prevalence at birth	1-9 / 100 000	1.77	United States	23972786	The incidence of urea cycle disorders. A key question for urea cycle disorders is their incidence. In the United States two UCDs, argininosuccinic synthetase and lyase deficiency, are currently detected by newborn screening. We used newborn screening data on over 6million births and data from the large US and European longitudinal registries to determine how common these conditions are. The incid…	['incidence']	['1', 'for every 35,000 births', '113 new patients per year']	['the United States']	None	None	None
394	Classic homocystinuria	Prevalence at birth	1-5 / 10 000	55.5	Qatar	19914636	Newborn population screening for classic homocystinuria by determination of total homocysteine from Guthrie cards. <h4>Objective</h4>To allow early recognition of cystathionine beta-synthase by newborn screening.<h4>Study design</h4>Total homocysteine was determined in dried blood spots with a novel, robust high-performance liquid chromatography method with tandem mass spectrometry. Quantificatio…	['incidence']	['1:1800']	['Qatar']	None	None	['Qatari']
163596	Hb Bart's hydrops fetalis	Prevalence at birth	1-9 / 100 000	7.6	United States	21167500	Weighing the evidence for newborn screening for Hemoglobin H disease. <h4>Objective</h4>To conduct a systematic review to assist the United States Secretary of Health and Human Services Advisory Committee on Heritable Disorders in Newborns and Children (SACHDNC) to determine whether Hemoglobin H screening should be included among the core recommended conditions for newborn screening.<h4>Study des…	None	['9 cases per 100 000', '0.6 cases per 100 000']	['United States', 'California']	['1989 to March 2010']	None	None
104	Leber hereditary optic neuropathy	Point prevalence	1-9 / 100 000	2.6	Netherlands	16564802	Influence of mutation type on clinical expression of Leber hereditary optic neuropathy. <h4>Purpose</h4>The aim of this research was to determine the molecular factors of influence on the clinical expression of Leber hereditary optic neuropathy (LHON), which might aid in counseling LHON patients and families. The prevalence of LHON in the Dutch population was determined.<h4>Design</h4>Observation…	['prevalence', 'calculated prevalence']	['1/39,000']	['Worldwide']	['1963']	['male', 'female']	['Dutch']
104	Leber hereditary optic neuropathy	Point prevalence	1-9 / 100 000	2.3	Europe	21928272	Meta-analysis of the prevalence of Leber hereditary optic neuropathy mtDNA mutations in Europe. <h4>Purpose</h4>A meta-analysis was conducted to estimate the prevalence of patients with molecularly confirmed Leber hereditary optic neuropathy (LHON) carrying any of the 3 primary mtDNA mutations (m.11778G>A, m.14484T>C, m.3460G>A) which cause this inherited form of blindness.<h4>Methods</h4>A liter…	['prevalence', 'overall prevalence', 'prevalence estimates', 'estimated prevalence']	['~1:45,000', '2.23 x 10 ( -5', '~1:65,000', '1.54 x 10 ( -5']	['Europe']	None	None	None
104	Leber hereditary optic neuropathy	Point prevalence	1-9 / 100 000	3.22	United Kingdom	12518276	The epidemiology of Leber hereditary optic neuropathy in the North East of England. We performed the first population-based clinical and molecular genetic study of Leber hereditary optic neuropathy (LHON) in a population of 2,173,800 individuals in the North East of England. We identified 16 genealogically unrelated families who harbor one of the three primary mitochondrial DNA (mtDNA) mutations …	['point prevalence', 'population prevalence', 'incidence']	['3.22 per 100,000', '11.82 per 100,000', 'per']	['the', 'North East of England']	None	None	None
104	Leber hereditary optic neuropathy	Point prevalence	1-9 / 100 000	2	Finland	17406640	Epidemiology and penetrance of Leber hereditary optic neuropathy in Finland. We have performed an entire-population-based survey of the epidemiology and penetrance of Leber hereditary optic neuropathy (LHON) in Finland - a country that is among the best-studied genetic isolates in the world. During our long-term clinical follow-up period since 1970, we have so far identified 36 LHON families in F…	['incidence', 'prevalence']	['1:50 000', 'one in 9000']	['Finland']	['1970']	['females']	['Finns']
104	Leber hereditary optic neuropathy	Point prevalence	1-9 / 100 000	1.85	Denmark	27007794	Prevalence and Genetics of Leber Hereditary Optic Neuropathy in the Danish Population. <h4>Purpose</h4>In Denmark, the occurrence of Leber hereditary optic neuropathy (LHON) has continuously been monitored since 1944. We provide here a summary of 70 years of data collection including registered lines and subjects by the end of 2012.<h4>Methods</h4>Affected individuals were identified from a natio…	['Prevalence', 'occurrence', 'prevalence rate']	['1:54,000']	['Denmark']	['1944', 'end of 2012', '1980 to 2012', 'January 1 , 2013']	None	['Danish', 'LHON', 'European']
636	Neurofibromatosis type 1	Point prevalence	1-5 / 10 000	21	United Kingdom	2511318	A genetic study of von Recklinghausen neurofibromatosis in south east Wales. I. Prevalence, fitness, mutation rate, and effect of parental transmission on severity. A population based study of von Recklinghausen neurofibromatosis in south east Wales (population 668,100) identified 69 families with 135 affected members (prevalence 1/4950 of the population). In these families penetrance of the NF-1…	['Prevalence', 'prevalence']	['1/4950 of the population']	['south east Wales']	None	['males', 'females']	None
636	Neurofibromatosis type 1	Point prevalence	1-5 / 10 000	47.5	New Zealand	2518509	Prevalence of von Recklinghausen neurofibromatosis in Dunedin, New Zealand. A point prevalence study of von Recklinghausen neurofibromatosis (NF-1) was undertaken in greater Dunedin, New Zealand, having a base population of 113,700. A total of 52 individuals with NF-1 were identified, for a crude prevalence estimate of 45.7 per 100,000 (95% confidence interval 31.6-59.8 per 100,000) or 1 in 2,190…	['Prevalence', 'point prevalence', 'crude prevalence estimate', 'age-standardized prevalence', 'prevalence estimate', 'prevalence']	['45.7 per 100,000', 'per 100,000', '1 in 2,190', '48.5 per 100,000', 'per 100,000', '1 in 2,062']	['Dunedin , New Zealand', 'greater Dunedin ,', 'New Zealand']	None	None	None
636	Neurofibromatosis type 1	Point prevalence	1-5 / 10 000	21.3	Europe	2511318	A genetic study of von Recklinghausen neurofibromatosis in south east Wales. I. Prevalence, fitness, mutation rate, and effect of parental transmission on severity. A population based study of von Recklinghausen neurofibromatosis in south east Wales (population 668,100) identified 69 families with 135 affected members (prevalence 1/4950 of the population). In these families penetrance of the NF-1…	['Prevalence', 'prevalence']	['1/4950 of the population']	['south east Wales']	None	['males', 'females']	None
379	Chronic granulomatous disease	Prevalence at birth	1-9 / 1 000 000	0.75	United Kingdom	18410635	Special article: chronic granulomatous disease in the United Kingdom and Ireland: a comprehensive national patient-based registry. There are no epidemiological studies from the British Isles of chronic granulomatous disease, characterized by recurrent, life-threatening bacterial and fungal infections and inflammatory sequelae. Patients were enrolled in a national registry and medical records were…	['Prevalence']	['7.5/million', '8.5/million']	['the United Kingdom', 'Ireland', 'British Isles']	['1990-99', '1980-89']	None	None
379	Chronic granulomatous disease	Point prevalence	1-9 / 1 000 000	0	United Kingdom	18410635	Special article: chronic granulomatous disease in the United Kingdom and Ireland: a comprehensive national patient-based registry. There are no epidemiological studies from the British Isles of chronic granulomatous disease, characterized by recurrent, life-threatening bacterial and fungal infections and inflammatory sequelae. Patients were enrolled in a national registry and medical records were…	['Prevalence']	['7.5/million', '8.5/million']	['the United Kingdom', 'Ireland', 'British Isles']	['1990-99', '1980-89']	None	None
379	Chronic granulomatous disease	Prevalence at birth	1-9 / 1 000 000	0.57	France	20700078	Epidemiology and outcome of invasive fungal diseases in patients with chronic granulomatous disease: a multicenter study in France. <h4>Background</h4>Chronic granulomatous disease (CGD) is a rare inherited phagocytic disorder resulting in an increased susceptibility to infections including invasive fungal diseases (IFDs) and inflammatory complications. This study is aimed at assessing the incide…	['incidence', 'prevalence', 'Overall incidence']	['0.040/patient-years']	['France']	['between 1976 and 2008', '2008']	None	['French']
379	Chronic granulomatous disease	Point prevalence	1-9 / 1 000 000	0	France	20700078	Epidemiology and outcome of invasive fungal diseases in patients with chronic granulomatous disease: a multicenter study in France. <h4>Background</h4>Chronic granulomatous disease (CGD) is a rare inherited phagocytic disorder resulting in an increased susceptibility to infections including invasive fungal diseases (IFDs) and inflammatory complications. This study is aimed at assessing the incide…	['incidence', 'prevalence', 'Overall incidence']	['0.040/patient-years']	['France']	['between 1976 and 2008', '2008']	None	['French']
379	Chronic granulomatous disease	Prevalence at birth	1-9 / 1 000 000	0.22	Sweden	8645957	Prevalence, genetics and clinical presentation of chronic granulomatous disease in Sweden. To estimate the prevalence of chronic granulomatous disease (CGD) in Sweden, an inquiry asking for known and possible CGD cases was mailed to paediatric, internal medicine and infectious disease departments all over Sweden. The detected patients were characterized as to genetics and the clinical presentatio…	['Prevalence', 'prevalence']	['approximately 1/450,000 individuals']	['Sweden']	None	None	None
379	Chronic granulomatous disease	Point prevalence	1-9 / 1 000 000	0	Sweden	8645957	Prevalence, genetics and clinical presentation of chronic granulomatous disease in Sweden. To estimate the prevalence of chronic granulomatous disease (CGD) in Sweden, an inquiry asking for known and possible CGD cases was mailed to paediatric, internal medicine and infectious disease departments all over Sweden. The detected patients were characterized as to genetics and the clinical presentatio…	['Prevalence', 'prevalence']	['approximately 1/450,000 individuals']	['Sweden']	None	None	None
379	Chronic granulomatous disease	Prevalence at birth	1-9 / 1 000 000	0.35	Japan	10530081	Chronic granulomatous disease in Japan: incidence and natural history. The Study Group of Phagocyte Disorders of Japan. PURPOSE:To analyze the incidence and causes of fatality of patients with chronic granulomatous disease (CGD) in Japan and to provide an opportunity for comparison with reports from other countries. METHODS:The Study Group of Phagocytic Disorders in Japan conducted a questionnair…	['incidence', 'prevalence']	['1/287,709 live births']	['Japan']	['1985', '1998']	['male', 'female']	None
379	Chronic granulomatous disease	Point prevalence	1-9 / 1 000 000	0	Japan	10530081	Chronic granulomatous disease in Japan: incidence and natural history. The Study Group of Phagocyte Disorders of Japan. PURPOSE:To analyze the incidence and causes of fatality of patients with chronic granulomatous disease (CGD) in Japan and to provide an opportunity for comparison with reports from other countries. METHODS:The Study Group of Phagocytic Disorders in Japan conducted a questionnair…	['incidence', 'prevalence']	['1/287,709 live births']	['Japan']	['1985', '1998']	['male', 'female']	None
337	Fibrodysplasia ossificans progressiva	Point prevalence	<1 / 1 000 000	0.061	United Kingdom	7069743	Genetic aspects of fibrodysplasia ossificans progressiva. Complete ascertainment of fibrodysplasia ossificans progressiva in the United Kingdom was attempted and 44 patients were identified. This indicates a point prevalence of 0.61 x 10(-6). The disease is determined as an autosomal dominant trait which has complete penetrance but variable expressivity. No evidence for genetic heterogeneity was …	['point prevalence']	['0.61 x 10 ( -6 )']	['United Kingdom']	None	None	None
337	Fibrodysplasia ossificans progressiva	Prevalence at birth	<1 / 1 000 000	0.087	Spain	22796417	Fibrodysplasia ossificans progressiva in Spain: epidemiological, clinical, and genetic aspects. We aimed to investigate the epidemiological determinants, clinical features, and genetic pattern of FOP in our country by evaluating the entire population of patients identified according to a combination of methods. To achieve this, 24 individuals were confirmed as FOP cases, 17 of whom were alive at …	['point prevalence=0.36']	['x 10 ( -6 )']	['worldwide']	['2011']	['male/female']	None
337	Fibrodysplasia ossificans progressiva	Point prevalence	<1 / 1 000 000	0.036	Spain	22796417	Fibrodysplasia ossificans progressiva in Spain: epidemiological, clinical, and genetic aspects. We aimed to investigate the epidemiological determinants, clinical features, and genetic pattern of FOP in our country by evaluating the entire population of patients identified according to a combination of methods. To achieve this, 24 individuals were confirmed as FOP cases, 17 of whom were alive at …	['point prevalence=0.36']	['x 10 ( -6 )']	['worldwide']	['2011']	['male/female']	None
337	Fibrodysplasia ossificans progressiva	Point prevalence	<1 / 1 000 000	0.078	Europe	22796417	Fibrodysplasia ossificans progressiva in Spain: epidemiological, clinical, and genetic aspects. We aimed to investigate the epidemiological determinants, clinical features, and genetic pattern of FOP in our country by evaluating the entire population of patients identified according to a combination of methods. To achieve this, 24 individuals were confirmed as FOP cases, 17 of whom were alive at …	['point prevalence=0.36']	['x 10 ( -6 )']	['worldwide']	['2011']	['male/female']	None
337	Fibrodysplasia ossificans progressiva	Point prevalence	<1 / 1 000 000	0.078	Europe	28666455	Prevalence of fibrodysplasia ossificans progressiva (FOP) in France: an estimate based on a record linkage of two national databases. <h4>Background</h4>Fibrodysplasia ossificans progressiva (FOP) is a rare, severely disabling, and life-shortening genetic disorder that causes the formation of heterotopic bone within soft connective tissue. Previous studies found that the FOP prevalence was about …	['Prevalence', 'prevalence']	['about one in every two million lives', '1.36 per million inhabitants']	['France']	None	['males']	['French']
337	Fibrodysplasia ossificans progressiva	Point prevalence	<1 / 1 000 000	0.078	Europe	7069743	Genetic aspects of fibrodysplasia ossificans progressiva. Complete ascertainment of fibrodysplasia ossificans progressiva in the United Kingdom was attempted and 44 patients were identified. This indicates a point prevalence of 0.61 x 10(-6). The disease is determined as an autosomal dominant trait which has complete penetrance but variable expressivity. No evidence for genetic heterogeneity was …	['point prevalence']	['0.61 x 10 ( -6 )']	['United Kingdom']	None	None	None
337	Fibrodysplasia ossificans progressiva	Point prevalence	1-9 / 1 000 000	0.136	France	28666455	Prevalence of fibrodysplasia ossificans progressiva (FOP) in France: an estimate based on a record linkage of two national databases. <h4>Background</h4>Fibrodysplasia ossificans progressiva (FOP) is a rare, severely disabling, and life-shortening genetic disorder that causes the formation of heterotopic bone within soft connective tissue. Previous studies found that the FOP prevalence was about …	['Prevalence', 'prevalence']	['about one in every two million lives', '1.36 per million inhabitants']	['France']	None	['males']	['French']
281	Monosomy 5p	Prevalence at birth	1-9 / 100 000	2.22	Denmark	365706	The Cri du Chat syndrome: epidemiology, cytogenetics, and clinical features. Data for 331 cri du chat cases, including 34 Danish probands, are reviewed. The incidence nad the prevalence among the mentally retarded population amounted to 1/45,000 and 1.5/1000, respectively. No striking association with prenatal events, parental ages, or birth order could be demonstrated. There was a significant ex…	['incidence', 'prevalence']	['1/45,000', '1.5/1000']	['Worldwide']	None	['females']	['Danish']
752	46,XY disorder of sex development due to 17-beta-hydroxysteroid dehydrogenase 3 deficiency	Prevalence at birth	1-9 / 1 000 000	0.68	Netherlands	10599740	17Beta-hydroxysteroid dehydrogenase-3 deficiency: diagnosis, phenotypic variability, population genetics, and worldwide distribution of ancient and de novo mutations. 17Beta-hydroxysteroid dehydrogenase-3 (17betaHSD3) deficiency is an autosomal recessive form of male pseudohermaphroditism caused by mutations in the HSD17B3 gene. In a nationwide study on male pseudohermaphroditism among all pediat…	['incidence']	['1 : 147,000', '1:135']	['worldwide', 'Netherlands']	None	['male']	['Europeans', 'North Americans', 'Latin Americans', 'Australians', 'Arabs']
214	Cystinuria	Prevalence at birth	1-5 / 10 000	50	United Kingdom	19096983	Prevalence of cystinuria among elementary schoolchildren in Eskisehir, Turkey. <h4>Objective</h4>Cystinuria is an inherited transport disorder due to defects in intestinal and renal transport of cystine and dibasic amino acids. Early diagnosis is required for some general and specific treatments because cystinuric patients have an increased risk of recurrent urinary stone formation. The prevalenc…	['Prevalence', 'prevalence']	['1:2065']	['Eskisehir , Turkey', 'Eskisehir', 'central Anatolian city', 'Turkey']	None	['female', 'male']	None
214	Cystinuria	Prevalence at birth	1-9 / 100 000	8	Canada	19096983	Prevalence of cystinuria among elementary schoolchildren in Eskisehir, Turkey. <h4>Objective</h4>Cystinuria is an inherited transport disorder due to defects in intestinal and renal transport of cystine and dibasic amino acids. Early diagnosis is required for some general and specific treatments because cystinuric patients have an increased risk of recurrent urinary stone formation. The prevalenc…	['Prevalence', 'prevalence']	['1:2065']	['Eskisehir , Turkey', 'Eskisehir', 'central Anatolian city', 'Turkey']	None	['female', 'male']	None
214	Cystinuria	Prevalence at birth	1-9 / 100 000	5.5	Japan	19096983	Prevalence of cystinuria among elementary schoolchildren in Eskisehir, Turkey. <h4>Objective</h4>Cystinuria is an inherited transport disorder due to defects in intestinal and renal transport of cystine and dibasic amino acids. Early diagnosis is required for some general and specific treatments because cystinuric patients have an increased risk of recurrent urinary stone formation. The prevalenc…	['Prevalence', 'prevalence']	['1:2065']	['Eskisehir , Turkey', 'Eskisehir', 'central Anatolian city', 'Turkey']	None	['female', 'male']	None
214	Cystinuria	Prevalence at birth	1-5 / 10 000	25	Australia	19096983	Prevalence of cystinuria among elementary schoolchildren in Eskisehir, Turkey. <h4>Objective</h4>Cystinuria is an inherited transport disorder due to defects in intestinal and renal transport of cystine and dibasic amino acids. Early diagnosis is required for some general and specific treatments because cystinuric patients have an increased risk of recurrent urinary stone formation. The prevalenc…	['Prevalence', 'prevalence']	['1:2065']	['Eskisehir , Turkey', 'Eskisehir', 'central Anatolian city', 'Turkey']	None	['female', 'male']	None
214	Cystinuria	Prevalence at birth	1-9 / 100 000	5.9	United States	19096983	Prevalence of cystinuria among elementary schoolchildren in Eskisehir, Turkey. <h4>Objective</h4>Cystinuria is an inherited transport disorder due to defects in intestinal and renal transport of cystine and dibasic amino acids. Early diagnosis is required for some general and specific treatments because cystinuric patients have an increased risk of recurrent urinary stone formation. The prevalenc…	['Prevalence', 'prevalence']	['1:2065']	['Eskisehir , Turkey', 'Eskisehir', 'central Anatolian city', 'Turkey']	None	['female', 'male']	None
510	Lesch-Nyhan syndrome	Prevalence at birth	1-9 / 1 000 000	0.43	Italy	11953730	Inborn errors of metabolism in the Italian pediatric population: a national retrospective survey. <h4>Objective</h4>To estimate at the national level the overall and disease-specific incidence of inborn errors of metabolism not mass screened at birth.<h4>Study design</h4>Prospective nonconcurrent study (1985-1997) on patients 0 to 17 years of age, diagnosed in 23 Italian pediatric reference cente…	['overall', 'incidence']	['1:3707 live births', '1:2758', '1:8275', '1:19,532', '1:21,422', '1:27,106', '1:40,247', '1:57,746', '1:61,775', '1:69,904', '1:6200']	['Italian']	['1985-1997']	None	['Italian']
510	Lesch-Nyhan syndrome	Prevalence at birth	1-9 / 1 000 000	0.42	Spain	18067674	Hypoxanthine-guanine phosophoribosyltransferase (HPRT) deficiency: Lesch-Nyhan syndrome. Deficiency of hypoxanthine-guanine phosphoribosyltransferase (HPRT) activity is an inborn error of purine metabolism associated with uric acid overproduction and a continuum spectrum of neurological manifestations depending on the degree of the enzymatic deficiency. The prevalence is estimated at 1/380,000 li…	['prevalence']	['1/380,000 live births', '1/235,000 live births']	['Canada', 'Spain']	None	['males', 'female']	None
510	Lesch-Nyhan syndrome	Point prevalence	1-9 / 1 000 000	0	Spain	18067674	Hypoxanthine-guanine phosophoribosyltransferase (HPRT) deficiency: Lesch-Nyhan syndrome. Deficiency of hypoxanthine-guanine phosphoribosyltransferase (HPRT) activity is an inborn error of purine metabolism associated with uric acid overproduction and a continuum spectrum of neurological manifestations depending on the degree of the enzymatic deficiency. The prevalence is estimated at 1/380,000 li…	['prevalence']	['1/380,000 live births', '1/235,000 live births']	['Canada', 'Spain']	None	['males', 'female']	None
510	Lesch-Nyhan syndrome	Point prevalence	1-9 / 1 000 000	0	Italy	11953730	Inborn errors of metabolism in the Italian pediatric population: a national retrospective survey. <h4>Objective</h4>To estimate at the national level the overall and disease-specific incidence of inborn errors of metabolism not mass screened at birth.<h4>Study design</h4>Prospective nonconcurrent study (1985-1997) on patients 0 to 17 years of age, diagnosed in 23 Italian pediatric reference cente…	['overall', 'incidence']	['1:3707 live births', '1:2758', '1:8275', '1:19,532', '1:21,422', '1:27,106', '1:40,247', '1:57,746', '1:61,775', '1:69,904', '1:6200']	['Italian']	['1985-1997']	None	['Italian']
510	Lesch-Nyhan syndrome	Prevalence at birth	1-9 / 1 000 000	0.18	United Kingdom	21126241	A population study of Lesch-Nyhan disease in the UK. <h4>Aim</h4>The aims of this study were to identify all people with Lesch-Nyhan disease (LND) born in the UK between 1988 and 2008, and to obtain a clinical profile including age at diagnosis, genetic background, family history, neurological signs, and medications.<h4>Method</h4>Potential participants were contacted through the British Paediatr…	['born', 'prevalence', 'incidence rate', 'incidence']	['Thirty-one live', '1 in 2 million people', '0.18 per 100 000 live births']	['UK']	['between 1988 and 2008', '2008']	['males']	['British']
510	Lesch-Nyhan syndrome	Point prevalence	1-9 / 1 000 000	0.5	United Kingdom	21126241	A population study of Lesch-Nyhan disease in the UK. <h4>Aim</h4>The aims of this study were to identify all people with Lesch-Nyhan disease (LND) born in the UK between 1988 and 2008, and to obtain a clinical profile including age at diagnosis, genetic background, family history, neurological signs, and medications.<h4>Method</h4>Potential participants were contacted through the British Paediatr…	['born', 'prevalence', 'incidence rate', 'incidence']	['Thirty-one live', '1 in 2 million people', '0.18 per 100 000 live births']	['UK']	['between 1988 and 2008', '2008']	['males']	['British']
60	Alpha-1-antitrypsin deficiency	Point prevalence	1-5 / 10 000	25	Germany	18855308	[The German registry of individuals with alpha-1-antitrypsin deficiency--a source for research on patient care]. <h4>Background</h4>alpha-1-Antitrypsin deficiency (AATD) is a rare condition with a prevalence of about 1/4000 individuals in Germany. The clinical manifestations are the early development of pulmonary emphysema or of liver cirrhosis. The low prevalence of AATD suggested the establishm…	['prevalence']	['1/4000 individuals']	['Germany', 'Marburg']	['2004', 'May 2008']	['men', 'women']	['German']
60	Alpha-1-antitrypsin deficiency	Prevalence at birth	6-9 / 10 000	63.5	Sweden	1083485	Liver disease in alpha1-antitrypsin deficiency detected by screening of 200,000 infants. We prosepctively studied 200,000 newborns to determine the frequency and clinical characteristics of alpha1-antitrypsin deficiency. One hundred and twenty Pi Z, 48 Pi SZ, two PI Z-and one Pi S-infants were identified and followed to the age of six months. Fourteen of 120 Pi Z infants had prolonged obstructive…	['frequency']	['newborns']	['Worldwide']	None	None	None
628	Diastrophic dwarfism	Point prevalence	1-9 / 100 000	3.03	Finland	1948373	The spine in diastrophic dysplasia. Diastrophic dysplasia is an autosomal recessive disorder of the skeleton, characterized by disproportionate short stature, generalized joint deformities, club feet, deformed ear pinnae, and, frequently, spinal deformity and cleft palate. Diastrophic dysplasia is more common in Finland than elsewhere. We studied 101 patients with an age range from newborns to 79…	['overall frequency']	['%']	['Finland']	None	['women', 'men']	None
774	Hereditary hemorrhagic telangiectasia	Point prevalence	1-5 / 10 000	15.6	Denmark	10095814	Hereditary haemorrhagic telangiectasia: a population-based study of prevalence and mortality in Danish patients. <h4>Introduction</h4>Hereditary haemorrhagic telangiectasia (HHT) is a dominantly inherited disease characterized by telangiectatic lesions. The disease manifestations are variable and include epistaxis, gastrointestinal bleeding, pulmonary arteriovenous malformations and cerebral arte…	['prevalence', 'Prevalent', 'point prevalence rate', 'prevalent']	['13.8 per 100,000', '15.6 per 100,000']	['the County', 'Fyn , Denmark', 'County', 'Fyn']	['1 January 1974', '1995-97', '1 January 1995']	None	['Danish']
774	Hereditary hemorrhagic telangiectasia	Point prevalence	1-5 / 10 000	16.25	Japan	11793473	Genetic epidemiology of hereditary hemorrhagic telangiectasia in a local community in the northern part of Japan. Hereditary hemorrhagic telangiectasia (HHT or Rendu-Osler-Weber syndrome) is an autosomal dominant disorder characterized by aberrant vascular development. We report here a genetic epidemiologic study in a county, A, in the Akita prefecture (population 1.2 million) located in northern…	['population prevalence']	['1.2', '1:8,000 approximately 1:5,000']	['northern part', 'Japan', 'Akita', 'northern Japan']	None	None	['European', 'U.S.', 'Asians']
774	Hereditary hemorrhagic telangiectasia	Point prevalence	1-5 / 10 000	19.4	Specific population	8242961	Cerebral arteriovenous malformations in The Netherlands Antilles. High prevalence of hereditary hemorrhagic telangiectasia-related single and multiple cerebral arteriovenous malformations. Seventeen patients with symptomatic cerebral arteriovenous malformations (AVMs) were diagnosed between 1980 and 1990 in the Leeward Islands of the Netherlands Antilles. Five patients had multiple AVMs. The annu…	['prevalence', 'annual incidence']	['1.1/100,000']	['Netherlands Antilles', 'the', 'Leeward Islands', 'the Netherlands Antilles', 'Netherlands Antillians']	['between 1980 and 1990']	None	None
2869	Peutz-Jeghers syndrome	Prevalence at birth	1-9 / 1 000 000	0.65	Uruguay	24260271	Findings from the Peutz-Jeghers syndrome registry of uruguay. <h4>Background</h4>Peutz-Jeghers syndrome (PJS) is characterized by intestinal polyposis, mucocutaneous pigmentation and an increased cancer risk, usually caused by mutations of the STK11 gene. This study collected epidemiological, clinical and genetic data from all Uruguayan PJS patients.<h4>Methods</h4>Clinical data were obtained fro…	['annual', 'incidence']	['1 in 155,000']	['uruguay']	['1970 to 2009']	['males', 'females']	['Uruguayan']
50	Aicardi syndrome	Prevalence at birth	1-9 / 100 000	1.07	Netherlands	18182643	New incidence, prevalence, and survival of Aicardi syndrome from 408 cases. We sought to determine the incidence, prevalence, and life expectancy of Aicardi syndrome from 408 cases compiled from multiple international sources. Last known age ranged from less than 1 month to 42 years. The incidence rates per live births for the United States and The Netherlands were 1 per 105 000 and 1 per 93 000,…	['incidence', 'prevalence', 'incidence rates']	['per live births', '1 per 105 000 and 1 per 93 000', 'greater than 853 cases', 'several thousand']	['the United States', 'Netherlands', 'worldwide']	None	None	None
50	Aicardi syndrome	Prevalence at birth	1-9 / 1 000 000	0.95	United States	18182643	New incidence, prevalence, and survival of Aicardi syndrome from 408 cases. We sought to determine the incidence, prevalence, and life expectancy of Aicardi syndrome from 408 cases compiled from multiple international sources. Last known age ranged from less than 1 month to 42 years. The incidence rates per live births for the United States and The Netherlands were 1 per 105 000 and 1 per 93 000,…	['incidence', 'prevalence', 'incidence rates']	['per live births', '1 per 105 000 and 1 per 93 000', 'greater than 853 cases', 'several thousand']	['the United States', 'Netherlands', 'worldwide']	None	None	None
50	Aicardi syndrome	Point prevalence	1-9 / 1 000 000	0	United States	18182643	New incidence, prevalence, and survival of Aicardi syndrome from 408 cases. We sought to determine the incidence, prevalence, and life expectancy of Aicardi syndrome from 408 cases compiled from multiple international sources. Last known age ranged from less than 1 month to 42 years. The incidence rates per live births for the United States and The Netherlands were 1 per 105 000 and 1 per 93 000,…	['incidence', 'prevalence', 'incidence rates']	['per live births', '1 per 105 000 and 1 per 93 000', 'greater than 853 cases', 'several thousand']	['the United States', 'Netherlands', 'worldwide']	None	None	None
53	Albers-SchÃ¶nberg osteopetrosis	Point prevalence	1-9 / 100 000	5.5	Denmark	3829443	Osteopetrosis. A genetic and epidemiological study. By a systemic search of osteopetrosis in the county of Funen, Denmark, the prevalence was 5.5/100,000 inhabitants. The study disclosed 33 patients of whom 32 had the mild, autosomal dominant form of osteopetrosis. Two obligate carriers, who had the genotype but were not phenotypically affected, were disclosed. There was a great variation in the …	['prevalence']	['5.5/100,000 inhabitants']	['county', 'Funen , Denmark']	None	None	None
565	Menkes disease	Prevalence at birth	1-9 / 1 000 000	0.33	Europe	1999344	Incidence of Menkes disease. We have calculated the incidence of Menkes disease for Denmark, France, The Netherlands, the United Kingdom and West Germany, based on known Menkes patients born during the time period 1976-87. Considering live-born Menkes patients, the combined incidence for these five countries is 1 Menkes patient per 298,000 live-born babies. If the number of affected aborted fetus…	['Incidence', 'incidence', 'combined incidence', 'incidence figures']	['live-born', '1', 'patient per 298,000 live-born babies', '1 Menkes per 254,000 live-born babies', 'times']	['Denmark', 'France', 'The Netherlands', 'the United Kingdom', 'West Germany']	['1976-87']	['males']	None
565	Menkes disease	Prevalence at birth	1-9 / 1 000 000	0.28	Japan	15902550	A survey of Japanese patients with Menkes disease from 1990 to 2003: incidence and early signs before typical symptomatic onset, pointing the way to earlier diagnosis. Menkes disease (MNK) is a lethal, X-linked recessive disorder of copper metabolism dominated by neurodegenerative symptoms and connective tissue disturbances. The incidence of MNK in Asia is not known. Most patients die by the age …	['incidence']	['not known', 'live-born', '2.8 per million live births', '4.9 per million', 'live births', 'live-birth babies']	['Asia', 'Japan']	['1990 to 2003', 'between 1992 and 2002']	['females', 'male']	['Japanese']
565	Menkes disease	Prevalence at birth	1-9 / 100 000	2.5	Australia	15902550	A survey of Japanese patients with Menkes disease from 1990 to 2003: incidence and early signs before typical symptomatic onset, pointing the way to earlier diagnosis. Menkes disease (MNK) is a lethal, X-linked recessive disorder of copper metabolism dominated by neurodegenerative symptoms and connective tissue disturbances. The incidence of MNK in Asia is not known. Most patients die by the age …	['incidence']	['not known', 'live-born', '2.8 per million live births', '4.9 per million', 'live births', 'live-birth babies']	['Asia', 'Japan']	['1990 to 2003', 'between 1992 and 2002']	['females', 'male']	['Japanese']
112	Bartter syndrome	Annual incidence	1-9 / 1 000 000	0.12	Sweden	3421146	Bartter's syndrome. A review of 28 patients followed for 10 years. Twenty-eight patients with Bartter's syndrome diagnosed during the years 1964-86 and followed for an average of 9.9 years have been reviewed. Their mean age at the time of diagnosis was 32.9 years. As a group they were shorter than normal subjects. In 19 patients hypokalaemia was detected incidentally. Neuromuscular symptoms, usua…	['annual incidence']	['1.2 per million people']	['Worldwide']	['1964-86']	None	None
99	Autosomal dominant cerebellar ataxia	Point prevalence	1-9 / 100 000	3	Netherlands	11889231	Spinocerebellar ataxias in the Netherlands: prevalence and age at onset variance analysis. <h4>Background</h4>International prevalence estimates of autosomal dominant cerebellar ataxias (ADCA) vary from 0.3 to 2.0 per 100,000. The prevalence of ADCA in the Netherlands is unknown. Fifteen genetic loci have been identified (SCA-1-8, SCA-10-14, SCA-16, and SCA-17) and nine of the corresponding genes…	['prevalence', 'prevalence estimates', 'estimated']	['0.3 to 2.0 per 100,000', 'unknown', '3.0 per 100,000', '3.0 per 100,000 inhabitants']	['the', 'Netherlands']	['November 1 , 2000']	None	['Dutch']
99	Autosomal dominant cerebellar ataxia	Point prevalence	1-9 / 1 000 000	0.9	Italy	7793232	Hereditary ataxias and paraplegias in Valle d'Aosta, Italy: a study of prevalence and disability. <h4>Introduction</h4>a study was conducted in the Valle d'Aosta Region, Italy, (115270 inhabitants) to determine the prevalence of hereditary ataxias (HA) and hereditary spastic paraplegias (HSP), and the degree of disability they cause.<h4>Methods</h4>we identified all patients with suspected HA or …	['prevalence', 'prevalence ratio', 'prevalence ratios']	['14.8/100,000 population']	["Valle d'Aosta ,", 'Italy', "Valle d'Aosta Region"]	['1981 to 1991']	None	None
116	Beckwith-Wiedemann syndrome	Prevalence at birth	1-9 / 100 000	1.3	Spain	10199027	[Wiedemann-Beckwith syndrome: clinical and epidemiological analysis of a consecutive series of cases in Spain] OBJECTIVE: Wiedemann-Beckwith syndrome is a multisystemic pattern of congenital anomalies with overgrowth. The most characteristic clinical features are macroglossia, high birth weight, omphalocele, visceromegaly and hypoglycemia. PATIENTS AND METHODS: We show the clinical and epidemiolo…	['estimated']	['0.13 per 10,000 liveborn infants']	['Spain']	['between April 1976 and June 1997']	None	['Spanish']
116	Beckwith-Wiedemann syndrome	Prevalence at birth	1-5 / 10 000	10	Italy	23918458	Prevalence of Beckwith-Wiedemann syndrome in North West of Italy. Although Beckwith-Wiedemann syndrome (BWS, OMIM #130650) is the most common genetic overgrowth disorder, data on its epidemiology are scanty and the estimates of its occurrence show wide variability. The aim of this study is to assess its prevalence in Piedmont Region (Italy). We included in the study all patients diagnosed with BW…	['Prevalence', 'occurrence', 'prevalence', 'approximate']	['1:10 340 live births', 'live births', '1:10,000 live birth']	['North West of Italy', 'Piedmont Region', 'Italy', 'Piedmont']	['1997 to 2009']	None	['Italian']
87	Apert syndrome	Prevalence at birth	1-9 / 100 000	1.2	United States	9375719	Birth prevalence, mutation rate, sex ratio, parents' age, and ethnicity in Apert syndrome. Apert syndrome was studied to determine birth prevalence, mutation rate, sex ratio, parents' age, and ethnicity among 2,493,331 live births registered in the California Birth Defects Monitoring Program (CBDMP) from 1983 through 1993; 31 affected infants were identified. The sample was completed with an addi…	['Birth prevalence', 'birth prevalence', 'prevalence']	['12.4 cases per million live births', '22.3 per million live births', '7.6 per million']	['California', 'San Francisco']	['1983 through 1993']	['males', 'females']	['Asians', 'Hispanics']
87	Apert syndrome	Point prevalence	1-9 / 100 000	1.2	United States	9375719	Birth prevalence, mutation rate, sex ratio, parents' age, and ethnicity in Apert syndrome. Apert syndrome was studied to determine birth prevalence, mutation rate, sex ratio, parents' age, and ethnicity among 2,493,331 live births registered in the California Birth Defects Monitoring Program (CBDMP) from 1983 through 1993; 31 affected infants were identified. The sample was completed with an addi…	['Birth prevalence', 'birth prevalence', 'prevalence']	['12.4 cases per million live births', '22.3 per million live births', '7.6 per million']	['California', 'San Francisco']	['1983 through 1993']	['males', 'females']	['Asians', 'Hispanics']
169615	Idiopathic central precocious puberty	Point prevalence	Unknown	0	Worldwide	28890442	Marked geographic patterns in the incidence of idiopathic central precocious puberty: a nationwide study in France. <h4>Objectives</h4>Precocious puberty seems to be increasing but epidemiological data are scarce. Our objective was to improve the epidemiologic knowledge on this disease. We analyzed the national incidence and spatial trends of idiopathic central precocious puberty in France in 201…	['incidence', 'annual incidence', 'Incidence rates']	['2.68', 'per 10 000', 'under the', 'of 9', '0.24', 'per 10 000 boys']	['France']	['2011-2013']	['girls', 'boys']	None
1991	Cleft lip with or without cleft palate	Prevalence at birth	6-9 / 10 000	0	Worldwide	20507242	Prevalence at birth of cleft lip with or without cleft palate: data from the International Perinatal Database of Typical Oral Clefts (IPDTOC). As part of a collaborative project on the epidemiology of craniofacial anomalies, funded by the National Institutes for Dental and Craniofacial Research and channeled through the Human Genetics Programme of the World Health Organization, the International …	['Prevalence', 'prevalence', 'overall prevalence']	['9.92 per 10,000', '3.28 per 10,000', '6.64 per 10,000']	['Europe', 'the United States', 'worldwide', 'Rome', 'Italy']	['2003', '2000 to 2005']	None	None
1991	Cleft lip with or without cleft palate	Prevalence at birth	>1 / 1000	190.5	Japan	22374000	Updating the epidemiology of cleft lip with or without cleft palate. <h4>Background</h4>Much of the literature on the epidemiology of cleft lip with or without cleft palate is more than three decades old. The question arose as to whether there has been any recent change or trend in its rate of occurrence.<h4>Methods</h4>The number of live births with cleft lip or other congenital anomalies was so…	['occurrence', 'average', 'overall prevalence', 'average prevalence']	['per 10,000 live births', '7.94', '7.75 per 10,000 live births', '7.94 per 10,000 live births']	['the United States', 'Maryland', 'West Virginia', 'United States', 'Japan', 'South Africa', 'internationally']	['2002 to 2006']	None	None
1991	Cleft lip with or without cleft palate	Prevalence at birth	6-9 / 10 000	77.5	United States	22374000	Updating the epidemiology of cleft lip with or without cleft palate. <h4>Background</h4>Much of the literature on the epidemiology of cleft lip with or without cleft palate is more than three decades old. The question arose as to whether there has been any recent change or trend in its rate of occurrence.<h4>Methods</h4>The number of live births with cleft lip or other congenital anomalies was so…	['occurrence', 'average', 'overall prevalence', 'average prevalence']	['per 10,000 live births', '7.94', '7.75 per 10,000 live births', '7.94 per 10,000 live births']	['the United States', 'Maryland', 'West Virginia', 'United States', 'Japan', 'South Africa', 'internationally']	['2002 to 2006']	None	None
199	Cornelia de Lange syndrome	Point prevalence	1-9 / 1 000 000	0.5	Denmark	961413	Epidemiology of Cornelia de Lange's syndrome. A prevalence investigation of Cornelia de Lange's syndrome in Denmark is presented. The patients were traced by screening all institutional mentally retarded patients, patients in schools and kindergartens for imbecile patients and finally by getting information on Cornelia de Lange patients known to pediatric departments. In this way 24 patients, 10 …	['prevalence', 'population prevalence', 'prevalence figure']	['0.5/100 000', '0.6/100 000']	['Denmark']	None	['men', 'women', 'girl']	None
199	Cornelia de Lange syndrome	Prevalence at birth	1-9 / 1 000 000	0.97	Spain	9608092	[Brachmann-de-Lange syndrome in our population: clinical and epidemiological characteristics]. <h4>Introduction</h4>We present the study of the clinical and epidemiological characteristics of Brachmann-de Lange syndrome in our population.<h4>Patients and methods</h4>In this study we present the analysis of 13 cases of Brachmann-de Lange syndrome identified among 24,696 infants with congenital def…	['prevalence']	['0.97 per 100,000 live births']	['Worldwide']	['between April 1976 and June 1996']	None	['Spanish']
2162	Holoprosencephaly	Prevalence at birth	1-9 / 100 000	5.5	United States	9409876	Epidemiology of holoprosencephaly and phenotypic characteristics of affected children: New York State, 1984-1989. Holoprosencephaly is a congenital defect of the median structures of the brain and face. The epidemiology is poorly known due to the paucity of population-based studies. This study describes the epidemiology of holoprosencephaly in a large population, using cases identified through th…	['prevalence', 'Prevalence']	['78', '4.8 per 100,000 live births']	['New York State']	['1984-1989']	['girls', 'boys']	None
2162	Holoprosencephaly	Prevalence at birth	1-5 / 10 000	21.6	Latin America	17987642	Clinical epidemiologic study of holoprosencephaly in South America. ECLAMC: Latin American Study of Congenital Malformations examined 4,157,224 births (1967-2000), detecting 370 newborns with suspected holoprosencephaly (HPE): 182 (49.2%) had only craniofacial defects; 99 (26.8%) had defects in other systems; (15.1%) had chromosomal anomalies; 5 (1.4%) had recognized syndromes; and 28 (7.6%) had …	['birth prevalence rate', 'prevalent']	['0.5/10,000 births to 1/10,000 births', '2.2/10,000']	['South America']	['1967-2000', 'between 1967 and 2000', 'after 1996', '2000 to 2003']	['Female', 'female']	['Latin American']
2162	Holoprosencephaly	Prevalence at birth	1-5 / 10 000	15	United Kingdom	8818944	Holoprosencephaly in the west of Scotland 1975-1994. Cases of holoprosencephaly which occurred in the west of Scotland over the past 20 years were ascertained from genetics, paediatric, and pathology department records. Fifty cases were identified of which 17 had an underlying cytogenetic abnormality. Of the remaining 33 cases, 26 were delivered after 28 weeks' gestation giving a birth prevalence…	['birth prevalence']	['1 in 26730']	['the west of Scotland']	['1975-1994']	None	None
930	Idiopathic achalasia	Point prevalence	1-9 / 100 000	8	Worldwide	11319059	Epidemiology and demographics of achalasia. The incidence and prevalence of achalasia has been reported from a limited number of centers in the US, UK, Israel, Zimbabwe, Singapore, and New Zealand. With two exceptions, the studies have been retrospective. The incidence of the disease is about 0.5/10(5)/year with a prevalence of about 8/10(5) population. However, there appear to be striking intern…	['incidence', 'prevalence', 'occurs']	['0.5/10 ( 5 ) /year', '8/10 ( 5 ) population']	['US', 'UK', 'Israel', 'Zimbabwe', 'Singapore', 'New Zealand']	None	['men', 'women']	None
930	Idiopathic achalasia	Point prevalence	1-5 / 10 000	10.82	Canada	20465592	Achalasia: incidence, prevalence and survival. A population-based study. <h4>Background</h4>Studies of achalasia epidemiology are important as they often yield new insights into disease etiology. In this study, our objective was to carry out the first North American population-based study of achalasia epidemiology using a governmental administrative database.<h4>Methods</h4>All residents in the p…	['incidence', 'prevalence', 'overall prevalence rate']	['1.63/100,000', '10.82/100,000', '2.51/100,000', 'to 10.82/100,000', '1.63/100,000', '10.82/100,000']	['Alberta , Canada']	['1996-2007', '1995 to 2008', '2007', '1996']	['males']	['North American']
930	Idiopathic achalasia	Point prevalence	1-9 / 100 000	6.29	Korea, Republic of	24753707	Achalasia in Korea: an epidemiologic study using a national healthcare database. Owing to the rarity of the disease, epidemiologic information on achalasia is limited. This study aimed to investigate the epidemiology and treatment patterns of achalasia in the population of Korea using a national healthcare database. The diagnostic code K22.0 of the International Classification of Diseases was use…	['prevalence', 'incidence']	['6.29/100,000', '0.39/100,000']	['Achalasia', 'Korea']	['between 2007 and 2011', '2011']	['men']	None
930	Idiopathic achalasia	Point prevalence	1-5 / 10 000	13.5	Ireland	3423207	Variations in the prevalence of achalasia in Great Britain and Ireland: an epidemiological study based on hospital admissions. Six thousand three hundred and six cases of achalasia were admitted to hospital in Britain and Ireland over a 10-year period. The majority (4920) came from England. The disease was significantly more common in Eire than England, Wales, Scotland or Northern Ireland. The pr…	['prevalence', 'prevalences', 'age-specific', 'incidence']	['13.4/10']	['Great Britain', 'Ireland', 'Britain', 'England', 'Eire', 'Wales', 'Scotland', 'Northern Ireland', 'Oxford']	None	['men', 'women']	None
930	Idiopathic achalasia	Point prevalence	1-9 / 100 000	8.7	Iceland	17420933	Achalasia in Iceland, 1952-2002: an epidemiologic study. Limited epidemiologic information is available on achalasia in Northern European countries and worldwide. Achalasia has never been studied in Iceland. This study aimed to evaluate the epidemiology of achalasia in Iceland and compare the findings to other studies. All patients diagnosed with achalasia in Iceland from 1952 to 2002 were identi…	['incidence', 'prevalence', 'mean prevalence', 'overall incidence']	['8.7 cases/100,000', '0.55 case/100,000/year']	['Achalasia', 'Iceland', 'Northern European countries', 'worldwide']	['1952-2002', '1952 to 2002']	['males', 'females']	None
930	Idiopathic achalasia	Point prevalence	1-9 / 100 000	1.8	Singapore	10482430	A prospective study of the clinical features, manometric findings, incidence and prevalence of achalasia in Singapore. <h4>Background</h4>This study aimed to describe the clinical features, manometric findings, prevalence and incidence of achalasia in Singapore.<h4>Methods</h4>A total of 615 new patients referred for oesophageal manometry between 1989 and 1996 were examined prospectively. Twenty-…	['incidence', 'prevalence', 'age-specific']	['1.8 per 100000', '0.3 per 100000 per year']	['Singapore']	['between 1989 and 1996', '1996']	['men', 'women']	['Malays', 'Chinese', 'Indians']
930	Idiopathic achalasia	Annual incidence	1-9 / 100 000	1.59	Italy	21116729	Esophageal achalasia in the Veneto region: epidemiology and treatment. Epidemiology and treatment of achalasia. <h4>Introduction</h4>Achalasia is a rare esophageal motility disorder, incurable but amenable to palliative treatments to relieve dysphagia. Given the rarity of the disease, there is a paucity of data from population-based studies on incidence and outcome of the two treatments most comm…	['incidence', 'overall incidence']	['1.59 cases/100,000/year']	['Veneto', 'Veneto region', 'north-eastern Italy', 'Veneto Region']	['between 2001 and 2005']	None	None
930	Idiopathic achalasia	Annual incidence	1-9 / 1 000 000	0.73	Iceland	17420933	Achalasia in Iceland, 1952-2002: an epidemiologic study. Limited epidemiologic information is available on achalasia in Northern European countries and worldwide. Achalasia has never been studied in Iceland. This study aimed to evaluate the epidemiology of achalasia in Iceland and compare the findings to other studies. All patients diagnosed with achalasia in Iceland from 1952 to 2002 were identi…	['incidence', 'prevalence', 'mean prevalence', 'overall incidence']	['8.7 cases/100,000', '0.55 case/100,000/year']	['Achalasia', 'Iceland', 'Northern European countries', 'worldwide']	['1952-2002', '1952 to 2002']	['males', 'females']	None
930	Idiopathic achalasia	Annual incidence	1-9 / 1 000 000	0.3	Singapore	10482430	A prospective study of the clinical features, manometric findings, incidence and prevalence of achalasia in Singapore. <h4>Background</h4>This study aimed to describe the clinical features, manometric findings, prevalence and incidence of achalasia in Singapore.<h4>Methods</h4>A total of 615 new patients referred for oesophageal manometry between 1989 and 1996 were examined prospectively. Twenty-…	['incidence', 'prevalence', 'age-specific']	['1.8 per 100000', '0.3 per 100000 per year']	['Singapore']	['between 1989 and 1996', '1996']	['men', 'women']	['Malays', 'Chinese', 'Indians']
930	Idiopathic achalasia	Annual incidence	1-9 / 1 000 000	0.39	Korea, Republic of	24753707	Achalasia in Korea: an epidemiologic study using a national healthcare database. Owing to the rarity of the disease, epidemiologic information on achalasia is limited. This study aimed to investigate the epidemiology and treatment patterns of achalasia in the population of Korea using a national healthcare database. The diagnostic code K22.0 of the International Classification of Diseases was use…	['prevalence', 'incidence']	['6.29/100,000', '0.39/100,000']	['Achalasia', 'Korea']	['between 2007 and 2011', '2011']	['men']	None
930	Idiopathic achalasia	Annual incidence	1-9 / 100 000	1.63	Canada	20465592	Achalasia: incidence, prevalence and survival. A population-based study. <h4>Background</h4>Studies of achalasia epidemiology are important as they often yield new insights into disease etiology. In this study, our objective was to carry out the first North American population-based study of achalasia epidemiology using a governmental administrative database.<h4>Methods</h4>All residents in the p…	['incidence', 'prevalence', 'overall prevalence rate']	['1.63/100,000', '10.82/100,000', '2.51/100,000', 'to 10.82/100,000', '1.63/100,000', '10.82/100,000']	['Alberta , Canada']	['1996-2007', '1995 to 2008', '2007', '1996']	['males']	['North American']
930	Idiopathic achalasia	Annual incidence	1-9 / 1 000 000	0.77	Worldwide	11319059	Epidemiology and demographics of achalasia. The incidence and prevalence of achalasia has been reported from a limited number of centers in the US, UK, Israel, Zimbabwe, Singapore, and New Zealand. With two exceptions, the studies have been retrospective. The incidence of the disease is about 0.5/10(5)/year with a prevalence of about 8/10(5) population. However, there appear to be striking intern…	['incidence', 'prevalence', 'occurs']	['0.5/10 ( 5 ) /year', '8/10 ( 5 ) population']	['US', 'UK', 'Israel', 'Zimbabwe', 'Singapore', 'New Zealand']	None	['men', 'women']	None
168999	Malignant melanoma of the mucosa	Annual incidence	1-9 / 1 000 000	0.26	Europe	22119735	Descriptive epidemiology of malignant mucosal and uveal melanomas and adnexal skin carcinomas in Europe. This work provides descriptive epidemiological data of malignant mucosal and uveal melanomas and adnexal skin carcinomas in Europe as defined as in the RARECARE project. We analysed 8669 incident cases registered in the period 1995-2002 by 76 population-based cancer registries (CRs), and follo…	['Age-standardised incidence', 'prevalence', 'prevalent', 'crude incidence', 'complete prevalence rates', 'incidence']	['new cases per year', '10.5 per million']	['Europe', 'Northern Europe', 'United Kingdom', 'UK', 'Ireland', 'Southern Europe']	['1995-2002', '31st December 2003', '2000-2002', '1988-2002', '1st January 2003', '1988', '2008']	None	['European']
168999	Malignant melanoma of the mucosa	Lifetime Prevalence	1-9 / 100 000	1.5	Europe	22119735	Descriptive epidemiology of malignant mucosal and uveal melanomas and adnexal skin carcinomas in Europe. This work provides descriptive epidemiological data of malignant mucosal and uveal melanomas and adnexal skin carcinomas in Europe as defined as in the RARECARE project. We analysed 8669 incident cases registered in the period 1995-2002 by 76 population-based cancer registries (CRs), and follo…	['Age-standardised incidence', 'prevalence', 'prevalent', 'crude incidence', 'complete prevalence rates', 'incidence']	['new cases per year', '10.5 per million']	['Europe', 'Northern Europe', 'United Kingdom', 'UK', 'Ireland', 'Southern Europe']	['1995-2002', '31st December 2003', '2000-2002', '1988-2002', '1st January 2003', '1988', '2008']	None	['European']
218	Darier disease	Point prevalence	1-9 / 100 000	3	United Kingdom	1390140	The phenotype of Darier's disease: penetrance and expressivity in adults and children. The prevalence, pattern of inheritance, and phenotype of Darier's disease was examined in a cross-sectional study of cases in north-east England. Seventy-five cases, representing a local prevalence of at least 1:36,000, were identified and examined. Forty-two cases were known to dermatologists, and 33 were iden…	['prevalence']	['least 1:36,000']	['north-east England']	None	['women', 'female']	None
218	Darier disease	Point prevalence	1-9 / 100 000	3	United Kingdom	11841374	Genetic epidemiology of Darier's disease: a population study in the west of Scotland. <h4>Background</h4>Darier's disease has a world-wide distribution, but estimates of prevalence have varied. The discovery that the disease is due to mutations in ATP2A2 provides the opportunity to study the genetic epidemiology of the disease in localized populations.<h4>Objectives</h4>To survey the prevalence o…	['prevalence']	['approximately', '1 : 30 000']	['the west of Scotland', 'world-wide']	None	None	None
218	Darier disease	Point prevalence	1-9 / 100 000	3.8	Slovenia	16001099	Epidemiology of Darier's Disease in Slovenia. <h4>Aim</h4>To present a retrospective and prospective epidemiological and clinical study on Darier disease in Slovenia.<h4>Results</h4>Data on 77 DD patients was collected in the period 1973 to 2003 from the major dermatological departments and outpatient units in Slovenia. The prevalence of Darier disease in Slovenia is calculated at 3.8/100000 inha…	['prevalence']	['3.8/100000 inhabitants']	['Slovenia']	['1973 to 2003']	None	None
218	Darier disease	Point prevalence	1-9 / 100 000	3.4	Europe	1390140	The phenotype of Darier's disease: penetrance and expressivity in adults and children. The prevalence, pattern of inheritance, and phenotype of Darier's disease was examined in a cross-sectional study of cases in north-east England. Seventy-five cases, representing a local prevalence of at least 1:36,000, were identified and examined. Forty-two cases were known to dermatologists, and 33 were iden…	['prevalence']	['least 1:36,000']	['north-east England']	None	['women', 'female']	None
218	Darier disease	Point prevalence	1-9 / 100 000	3.4	Europe	11841374	Genetic epidemiology of Darier's disease: a population study in the west of Scotland. <h4>Background</h4>Darier's disease has a world-wide distribution, but estimates of prevalence have varied. The discovery that the disease is due to mutations in ATP2A2 provides the opportunity to study the genetic epidemiology of the disease in localized populations.<h4>Objectives</h4>To survey the prevalence o…	['prevalence']	['approximately', '1 : 30 000']	['the west of Scotland', 'world-wide']	None	None	None
218	Darier disease	Point prevalence	1-9 / 100 000	3.4	Europe	16001099	Epidemiology of Darier's Disease in Slovenia. <h4>Aim</h4>To present a retrospective and prospective epidemiological and clinical study on Darier disease in Slovenia.<h4>Results</h4>Data on 77 DD patients was collected in the period 1973 to 2003 from the major dermatological departments and outpatient units in Slovenia. The prevalence of Darier disease in Slovenia is calculated at 3.8/100000 inha…	['prevalence']	['3.8/100000 inhabitants']	['Slovenia']	['1973 to 2003']	None	None
8	47,XYY syndrome	Point prevalence	1-5 / 10 000	0	Denmark	20509956	Diagnosis and mortality in 47,XYY persons: a registry study. <h4>Background</h4>Sex chromosomal abnormalities are relatively common, yet many aspects of these syndromes remain unexplored. For instance epidemiological data in 47,XYY persons are still limited.<h4>Methods</h4>Using a national Danish registry, we identified 208 persons with 47,XYY or a compatible karyotype, whereof 36 were deceased; …	['prevalence', 'average prevalence']	['14.2 47 , XYY persons per 100,000', '98 per 100,000']	['Worldwide']	['1968 to 2008']	['male']	['Danish']
8	47,XYY syndrome	Prevalence at birth	1-5 / 10 000	14.1	Denmark	20509956	Diagnosis and mortality in 47,XYY persons: a registry study. <h4>Background</h4>Sex chromosomal abnormalities are relatively common, yet many aspects of these syndromes remain unexplored. For instance epidemiological data in 47,XYY persons are still limited.<h4>Methods</h4>Using a national Danish registry, we identified 208 persons with 47,XYY or a compatible karyotype, whereof 36 were deceased; …	['prevalence', 'average prevalence']	['14.2 47 , XYY persons per 100,000', '98 per 100,000']	['Worldwide']	['1968 to 2008']	['male']	['Danish']
2609	Isolated complex I deficiency	Point prevalence	Unknown	0	Worldwide	15190193	Mitochondrial disorders: prevalence, myths and advances. Disorders of mitochondrial oxidative phosphorylation (OXPHOS) are renowned for their variability in clinical features and genetic causes. This makes it difficult to determine their true prevalence, but recent studies have documented a minimum birth prevalence of 13.1/100000 or 1/7634 for oxidative phosphorylation disorders with onset at any…	['prevalence', 'birth prevalence']	['13.1/100000', '1/7634']	['Worldwide']	None	['women']	None
2609	Isolated complex I deficiency	Point prevalence	Unknown	0	Worldwide	20818732	Complex I disorders: causes, mechanisms, and development of treatment strategies at the cellular level. Mitochondrial oxidative phosphorylation (OXPHOS) represents the final step in the conversion of nutrients into cellular energy. Genetic defects in the OXPHOS system have an incidence between 1:5,000 and 1:10,000 live births. Inherited isolated deficiency of the first complex (CI) of this system…	['incidence']	['between 1:5,000 and 1:10,000 live births']	['Worldwide']	None	None	None
44	Neonatal adrenoleukodystrophy	Prevalence at birth	1-9 / 100 000	1.2	Italy	11953730	Inborn errors of metabolism in the Italian pediatric population: a national retrospective survey. <h4>Objective</h4>To estimate at the national level the overall and disease-specific incidence of inborn errors of metabolism not mass screened at birth.<h4>Study design</h4>Prospective nonconcurrent study (1985-1997) on patients 0 to 17 years of age, diagnosed in 23 Italian pediatric reference cente…	['overall', 'incidence']	['1:3707 live births', '1:2758', '1:8275', '1:19,532', '1:21,422', '1:27,106', '1:40,247', '1:57,746', '1:61,775', '1:69,904', '1:6200']	['Italian']	['1985-1997']	None	['Italian']
56	Alkaptonuria	Prevalence at birth	1-9 / 100 000	5.3	Slovakia	12051967	Alkaptonuria in Slovakia: thirty-two years of research on phenotype and genotype. Research on alkaptonuria (AKU; OMIM # 230500) in Slovakia started in 1968 by the Research Laboratory (later on the Institute) for Clinical Genetics at Martin. Its first stage was focused on clinical, biochemical, genetic and epidemiologic questions and on the reasons for the high prevalence of AKU in Slovakia. Based…	['prevalence', 'incidence']	['611,000', 'newborns', '1 in 19,000']	['Slovakia', 'Martin', 'world-wide', 'Wurzburg', 'Kysuce district']	['1968']	None	['Valachian']
56	Alkaptonuria	Point prevalence	1-9 / 100 000	0	Slovakia	12051967	Alkaptonuria in Slovakia: thirty-two years of research on phenotype and genotype. Research on alkaptonuria (AKU; OMIM # 230500) in Slovakia started in 1968 by the Research Laboratory (later on the Institute) for Clinical Genetics at Martin. Its first stage was focused on clinical, biochemical, genetic and epidemiologic questions and on the reasons for the high prevalence of AKU in Slovakia. Based…	['prevalence', 'incidence']	['611,000', 'newborns', '1 in 19,000']	['Slovakia', 'Martin', 'world-wide', 'Wurzburg', 'Kysuce district']	['1968']	None	['Valachian']
963	Acromegaly	Point prevalence	1-9 / 100 000	9.7	Italy	20621957	Increased prevalence of acromegaly in a highly polluted area. <h4>Objective</h4>Despite the contribution of national registries and population-based reports, data concerning the epidemiology of acromegaly is scanty. In addition, the role of the environmental context has not been investigated.<h4>Design</h4>Epidemiology of acromegaly was studied in the province of Messina (Sicily, Italy), focusing…	['prevalence']	['97 c.p.m']	['Messina', 'Sicily', 'Italy']	None	['male/female']	None
963	Acromegaly	Annual incidence	1-9 / 1 000 000	0.19	Belgium	17893253	AcroBel--the Belgian registry on acromegaly: a survey of the 'real-life' outcome in 418 acromegalic subjects. <h4>Objectives</h4>To constitute a registry on acromegaly, AcroBel, to evaluate the epidemiology and quality of care of acromegaly in Belgium and Luxembourg.<h4>Design</h4>A nationwide survey from June 2003 till September 2004 aiming to collect data from all patients with acromegaly who h…	['incidence', 'prevalence']	['1.9 cases per million', '41 c.p.m']	['Belgium', 'Luxembourg', 'global']	['June 2003 till September 2004', 'after 1 January 2000']	['men', 'women']	['Belgian']
963	Acromegaly	Annual incidence	1-9 / 1 000 000	0.4	Ireland	2349750	Ascertainment and natural history of treated acromegaly in Northern Ireland. The prevalence of known cases of acromegaly in Northern Ireland in 1984 was 6.3 per 100,000 population. The incidence of newly-diagnosed cases over the preceding 25 years was 5.5 patients per year, or 0.4 patients per 100,000 population per year. This rate would be equivalent to about 200 new cases per year in the United…	['prevalence', 'incidence']	['6.3 per 100,000 population', '5.5 patients per year', '0.4 patients per 100,000 population per year', '200 new cases per year']	['Northern Ireland', 'the United Kingdom']	['1984']	None	None
963	Acromegaly	Point prevalence	1-9 / 100 000	6.3	Ireland	2349750	Ascertainment and natural history of treated acromegaly in Northern Ireland. The prevalence of known cases of acromegaly in Northern Ireland in 1984 was 6.3 per 100,000 population. The incidence of newly-diagnosed cases over the preceding 25 years was 5.5 patients per year, or 0.4 patients per 100,000 population per year. This rate would be equivalent to about 200 new cases per year in the United…	['prevalence', 'incidence']	['6.3 per 100,000 population', '5.5 patients per year', '0.4 patients per 100,000 population per year', '200 new cases per year']	['Northern Ireland', 'the United Kingdom']	['1984']	None	None
963	Acromegaly	Annual incidence	1-9 / 1 000 000	0.34	Finland	20534753	Incidence of pituitary adenomas in Northern Finland in 1992-2007. <h4>Context</h4>Data on the incidence of pituitary adenomas (PAs) are scant and outdated. A population-based regional cohort with thorough case identification was used to evaluate the incidence of clinically detected PAs in the era of magnetic resonance imaging.<h4>Objective</h4>The objective of the study was to describe the age- a…	['Incidence', 'incidence', 'incidence rates', 'Incidence rates', 'Overall']	['per 100,000', '4.0 per 100,000', '2.2 per 100,000', '2.2 per 100,000', '5.9 per 100,000 in females']	['Northern Finland', 'Oulu University Hospital regional district', 'Oulu']	['1992-2007', '2000-standardized', '1992-1999 to 2000-2007']	['males']	None
963	Acromegaly	Annual incidence	1-9 / 1 000 000	0.39	Korea, Republic of	22909047	Nationwide survey of acromegaly in South Korea. <h4>Context</h4>It was previously reported in Korea that there were 1.4 case per million per year of acromegaly. This was low in comparison with the extrapolated values of Western European countries. We expected that the incidence of acromegaly would be much higher now because of recently improved medical facilities, diagnostic tools and coverage of…	['incidence', 'prevalence', 'average', 'annual incidence', 'Annual incidence']	['1.4 case per million per year', '3.9 cases per million', '27.9 cases per million']	['South Korea', 'Korea']	['2003 to 2007', '2007']	['Male/female']	['Korean']
963	Acromegaly	Point prevalence	1-9 / 100 000	2.79	Korea, Republic of	22909047	Nationwide survey of acromegaly in South Korea. <h4>Context</h4>It was previously reported in Korea that there were 1.4 case per million per year of acromegaly. This was low in comparison with the extrapolated values of Western European countries. We expected that the incidence of acromegaly would be much higher now because of recently improved medical facilities, diagnostic tools and coverage of…	['incidence', 'prevalence', 'average', 'annual incidence', 'Annual incidence']	['1.4 case per million per year', '3.9 cases per million', '27.9 cases per million']	['South Korea', 'Korea']	['2003 to 2007', '2007']	['Male/female']	['Korean']
963	Acromegaly	Annual incidence	1-9 / 1 000 000	0.77	Iceland	25893613	The incidence and prevalence of acromegaly, a nationwide study from 1955 through 2013. <h4>Context</h4>Acromegaly is a rare disease with complications and increased mortality. The incidence and prevalence of acromegaly worldwide is not well known.<h4>Objective</h4>To gather information on patients diagnosed with acromegly in Iceland over 59Â years.<h4>Design</h4>Information was retrospectively ga…	['incidence', 'prevalence', 'Incidence']	['not well known', '7.7']	['worldwide', 'Iceland', 'Landspitali', 'Reykjavik', 'Akureyri']	['1955 through 2013']	['men']	['Icelandic']
963	Acromegaly	Point prevalence	1-5 / 10 000	13.4	Iceland	25893613	The incidence and prevalence of acromegaly, a nationwide study from 1955 through 2013. <h4>Context</h4>Acromegaly is a rare disease with complications and increased mortality. The incidence and prevalence of acromegaly worldwide is not well known.<h4>Objective</h4>To gather information on patients diagnosed with acromegly in Iceland over 59Â years.<h4>Design</h4>Information was retrospectively ga…	['incidence', 'prevalence', 'Incidence']	['not well known', '7.7']	['worldwide', 'Iceland', 'Landspitali', 'Reykjavik', 'Akureyri']	['1955 through 2013']	['men']	['Icelandic']
963	Acromegaly	Point prevalence	1-9 / 100 000	7.8	United States	26792654	Incidence and prevalence of acromegaly in a large US health plan database. <h4>Purpose</h4>Incidence and prevalence estimates of acromegaly in the United States (US) are limited. Most existing reports are based on European data sources. The objective of this study was to estimate the annual incidence and prevalence of acromegaly in a large US managed care population, overall and stratified by age…	['Incidence', 'prevalence', 'prevalence estimates', 'annual incidence', 'Incidence rates', 'Annual prevalence estimates', 'Overall annual incidence rates', 'incidence rates', 'overall annual prevalence', 'incidence']	['cases per million person-years ( PMPY', '7 cases', '14 , 12 , and 10 cases', '78 cases per million each year', '29-37 cases per million', '148-182 cases per million', '77 cases per million each year', '92 and 89 cases per million', '65', '57 cases per million', 'year', '11']	['the United States', 'US', 'Midwest', 'Northeast', 'South', 'West']	['2008 to 2012', '2008-2012']	['male', 'female', 'Females', 'men', 'Males', 'females', 'males']	['European']
963	Acromegaly	Annual incidence	1-9 / 100 000	1.1	United States	26792654	Incidence and prevalence of acromegaly in a large US health plan database. <h4>Purpose</h4>Incidence and prevalence estimates of acromegaly in the United States (US) are limited. Most existing reports are based on European data sources. The objective of this study was to estimate the annual incidence and prevalence of acromegaly in a large US managed care population, overall and stratified by age…	['Incidence', 'prevalence', 'prevalence estimates', 'annual incidence', 'Incidence rates', 'Annual prevalence estimates', 'Overall annual incidence rates', 'incidence rates', 'overall annual prevalence', 'incidence']	['cases per million person-years ( PMPY', '7 cases', '14 , 12 , and 10 cases', '78 cases per million each year', '29-37 cases per million', '148-182 cases per million', '77 cases per million each year', '92 and 89 cases per million', '65', '57 cases per million', 'year', '11']	['the United States', 'US', 'Midwest', 'Northeast', 'South', 'West']	['2008 to 2012', '2008-2012']	['male', 'female', 'Females', 'men', 'Males', 'females', 'males']	['European']
963	Acromegaly	Point prevalence	1-9 / 100 000	8.5	Denmark	27280374	Acromegaly incidence, prevalence, complications and long-term prognosis: a nationwide cohort study. <h4>Design</h4>Valid data on acromegaly incidence, complications and mortality are scarce. The Danish Health Care System enables nationwide studies with complete follow-up and linkage among health-related databases to assess acromegaly incidence, prevalence, complications and mortality in a populat…	['incidence', 'prevalence', 'annual incidence rate', 'incidence rate']	['per 10 ( 6 ) person-years', '3.8 cases/10 ( 6 ) persons', '85 cases/10 ( 6 ) persons']	['Danish', 'Denmark']	['1991-2010', '2010']	None	None
963	Acromegaly	Annual incidence	1-9 / 1 000 000	0.31	Malta	23239049	Prevalence and incidence of pituitary adenomas: a population based study in Malta. Epidemiological data is important to correctly quantify the extent of disease and needed health care resources. The aim of the study was to establish the prevalence and incidence of pituitary adenomas (PAs) in the same well defined population, with in-depth analysis of the various subtypes. The design involved a re…	['Prevalence', 'incidence', 'prevalence', 'prevalence estimates', 'incidence estimation', 'Prevalence rates/100,000', 'incidence ratios', 'prevalence rates', 'overall prevalence', 'prevalence rate']	['75.7/100,000 , and', '4.27/100,000/year', '35.0/100,000 and', '2.05/100,000/year', '25.9/100,000 and', '1.79/100,000/year', '12.5/100,000 and', '0.31/100,000/year', '32.8/100,000', '1.49/100,000/year', '46.3/100,000', '2.08/100,000/year', '104.8/100,000', '6.58/100,000/year', '7.42/100,000/year']	['Malta']	['31 July 2011', 'between July 2000 and July 2011']	['males', 'females', 'Females', 'Males']	None
963	Acromegaly	Point prevalence	1-5 / 10 000	12.5	Malta	23239049	Prevalence and incidence of pituitary adenomas: a population based study in Malta. Epidemiological data is important to correctly quantify the extent of disease and needed health care resources. The aim of the study was to establish the prevalence and incidence of pituitary adenomas (PAs) in the same well defined population, with in-depth analysis of the various subtypes. The design involved a re…	['Prevalence', 'incidence', 'prevalence', 'prevalence estimates', 'incidence estimation', 'Prevalence rates/100,000', 'incidence ratios', 'prevalence rates', 'overall prevalence', 'prevalence rate']	['75.7/100,000 , and', '4.27/100,000/year', '35.0/100,000 and', '2.05/100,000/year', '25.9/100,000 and', '1.79/100,000/year', '12.5/100,000 and', '0.31/100,000/year', '32.8/100,000', '1.49/100,000/year', '46.3/100,000', '2.08/100,000/year', '104.8/100,000', '6.58/100,000/year', '7.42/100,000/year']	['Malta']	['31 July 2011', 'between July 2000 and July 2011']	['males', 'females', 'Females', 'Males']	None
963	Acromegaly	Annual incidence	1-9 / 1 000 000	0.35	Sweden	25084775	The incidence rate of pituitary adenomas in western Sweden for the period 2001-2011. <h4>Objective</h4>The number of studies on the incidence of pituitary adenomas (PAs) is limited. The aim of this study was to evaluate the standardised incidence rate (SIR) of PAs in western Sweden.<h4>Design, subjects and methods</h4>Data from adult patients diagnosed with PAs in 2001-2011, living in the VÃ¤stra…	['incidence rate', 'incidence', 'overall incidence']	['000 inhabitants', '3.9/100 000', '3.6-4.3', '3.3/100 000 ( 2.9-3.7 ) for men', '4.7/100 000 ( 4.1-5.3 ) for women', '1.8/100 000 ( 1.6-2.0', '1.6/100 000 ( 1.3-1.9', '9', '0.35/100 000 ( 0.25-0.45', '4 %', '0.18/100 000 ( 0.11-0.25', '0.7 %', '0.03/100 000 ( 0.00-0.05', '%', 'women']	['western Sweden', 'Vastra Gotaland County']	['2001-2011']	['men', 'women']	['Swedish']
963	Acromegaly	Annual incidence	1-9 / 1 000 000	0.38	Denmark	27280374	Acromegaly incidence, prevalence, complications and long-term prognosis: a nationwide cohort study. <h4>Design</h4>Valid data on acromegaly incidence, complications and mortality are scarce. The Danish Health Care System enables nationwide studies with complete follow-up and linkage among health-related databases to assess acromegaly incidence, prevalence, complications and mortality in a populat…	['incidence', 'prevalence', 'annual incidence rate', 'incidence rate']	['per 10 ( 6 ) person-years', '3.8 cases/10 ( 6 ) persons', '85 cases/10 ( 6 ) persons']	['Danish', 'Denmark']	['1991-2010', '2010']	None	None
245	Nager syndrome	Prevalence at birth	1-9 / 1 000 000	0.3	Finland	17119427	Craniofacial structures and dental development in three patients with Nager syndrome. In Finland, 3 patients have been diagnosed with Nager syndrome (NS) during the last 17 years. Thus the incidence for NS in Finland is 3:1,000,000. The craniofacial structures and dental development of these patients were studied clinically and radiographically at the age of 3-4 years, and compared to age-matched…	['incidence']	['3:1,000,000']	['Finland']	None	None	['Finnish']
33	Isovaleric acidemia	Prevalence at birth	1-9 / 100 000	1.55	Germany	21335445	Newborn screening for isovaleric acidemia using tandem mass spectrometry: data from 1.6 million newborns. <h4>Background</h4>Electrospray ionization-tandem mass spectrometry (ESI-MS/MS) has been used in the Bavarian newborn screening (NBS) program since 1999. The use of ESI-MS/MS has led to the inclusion of isovaleric acidemia (IVA) into NBS. We retrospectively evaluated data on more than 1.6 mil…	['incidence']	['1 in 67,000']	['Worldwide']	['1999']	None	None
819	Smith-Magenis syndrome	Prevalence at birth	1-9 / 100 000	0	Worldwide	17468296	Genotype phenotype correlation of 30 patients with Smith-Magenis syndrome (SMS) using comparative genome hybridisation array: cleft palate in SMS is associated with larger deletions. <h4>Background</h4>Smith-Magenis syndrome (SMS) is rare (prevalence 1 in 25 000) and is associated with psychomotor delay, a particular behavioural pattern and congenital anomalies. SMS is often due to a chromosomal …	['prevalence']	['1 in 25 000']	['Worldwide']	None	None	None
819	Smith-Magenis syndrome	Point prevalence	1-9 / 100 000	4	Worldwide	17468296	Genotype phenotype correlation of 30 patients with Smith-Magenis syndrome (SMS) using comparative genome hybridisation array: cleft palate in SMS is associated with larger deletions. <h4>Background</h4>Smith-Magenis syndrome (SMS) is rare (prevalence 1 in 25 000) and is associated with psychomotor delay, a particular behavioural pattern and congenital anomalies. SMS is often due to a chromosomal …	['prevalence']	['1 in 25 000']	['Worldwide']	None	None	None
168612	Congenital deficiency in alpha-fetoprotein	Point prevalence	<1 / 1 000 000	0	Worldwide	18854864	A new mutation in the AFP gene responsible for a total absence of alpha feto-protein on second trimester maternal serum screening for Down syndrome. Alpha feto-protein (AFP) is a major plasma protein produced by the yolk sac and the liver during the fetal period. During the second trimester of pregnancy, APF and betahCG serum concentrations are commonly used for screening Down syndrome. AFP defic…	None	['1/105,000 newborns']	['Worldwide']	None	None	None
200	Isolated corpus callosum agenesis	Prevalence at birth	1-9 / 100 000	3.2	Hungary	21555052	Corpus callosum anomalies: birth prevalence and clinical spectrum in Hungary. Data regarding the epidemiology of callosal anomalies are contradictory. We performed a population-based retrospective survey to study the birth prevalence and clinical features of agenesis/hypoplasia of the corpus callosum and accompanying central nervous system and somatic abnormalities in southeastern Hungary between…	['birth prevalence', 'prevalence']	['185,486 live births', '2.05 per 10,000 live births']	['Hungary', 'southeastern Hungary']	['between July 1 , 1992 and June 30 , 2006']	['boys', 'girls']	None
124	Blackfan-Diamond anemia	Prevalence at birth	1-9 / 1 000 000	0.5	United Kingdom	8826887	Diamond-Blackfan anaemia in the U.K.: analysis of 80 cases from a 20-year birth cohort. The U.K. Diamond-Blackfan Anaemia (DBA) Registry was established with the aim of providing a representative database for studies on the aetiology, pathophysiology and treatment of DBA. We have analysed retrospective data from 80 cases (33 male, 47 female) born in the U.K. in a 20-year period (1975-94), represe…	['annual incidence']	['5 per million live births']	['U.K.']	['1975-94']	['male', 'female', 'boys', 'girls']	None
124	Blackfan-Diamond anemia	Prevalence at birth	1-9 / 1 000 000	0.75	United States	18671700	Diagnosing and treating Diamond Blackfan anaemia: results of an international clinical consensus conference. Diamond Blackfan anaemia (DBA) is a rare, genetically and clinically heterogeneous, inherited red cell aplasia. Classical DBA affects about seven per million live births and presents during the first year of life. However, as mutated genes have been discovered in DBA, non-classical cases w…	['affects']	['seven per million live births']	['Worldwide']	None	None	None
168566	Fatal mitochondrial disease due to combined oxidative phosphorylation defect type 3	Point prevalence	<1 / 1 000 000	0	Worldwide	25037205	Mitochondrial EFTs defects in juvenile-onset Leigh disease, ataxia, neuropathy, and optic atrophy. <h4>Objective</h4>We report novel defects of mitochondrial translation elongation factor Ts (EFTs), with high carrier frequency in Finland and expand the manifestations of this disease group from infantile cardiomyopathy to juvenile neuropathy/encephalopathy disorders.<h4>Methods</h4>DNA analysis, w…	None	['1:80']	['Finland']	None	None	['Finnish']
1143	Neurogenic arthrogryposis multiplex congenita	Prevalence at birth	1-9 / 100 000	4.3	Europe	22005589	Arthrogryposis multiplexa congenita: an epidemiologic study of nearly 9 million births in 24 EUROCAT registers. <h4>Objective</h4>To examine the occurrence of arthrogryposis multiplex congenita (AMC) in Europe and to identify possible risk factors.<h4>Study design</h4>Retrospective population-based epidemiological study using EUROCAT congenital anomaly registries. The study population included al…	['occurrence', 'prevalence']	['8.5 per 100,000', '1:12,000']	['Europe']	['1980-2006']	None	None
168491	Late infantile neuronal ceroid lipofuscinosis	Prevalence at birth	1-9 / 1 000 000	0.78	Italy	23374165	Molecular epidemiology of childhood neuronal ceroid-lipofuscinosis in Italy. <h4>Background</h4>To review the descriptive epidemiological data on neuronal ceroid lipofuscinoses (NCLs) in Italy, identify the spectrum of mutations in the causative genes, and analyze possible genotype-phenotype relations.<h4>Methods</h4>A cohort of NCL patients was recruited through CLNet, a nationwide network of ch…	['incidence rate', 'born', 'Prevalence', 'incidence']	['0.98/100,000 live births', '69', '5 new cases a year', '1.2/1,000,000 .']	['Italy', 'European']	['between 1966 and 2010', 'between 1992 and 2004']	None	None
168491	Late infantile neuronal ceroid lipofuscinosis	Point prevalence	<1 / 1 000 000	0.07	Norway	9151309	Neuronal ceroid lipofuscinoses in Scandinavia. Epidemiology and clinical pictures. The epidemiology of neuronal ceroid lipofuscinoses (NCL) in Scandinavia was studied. For juvenile NCL 40 Swedish living patients were identified. The corresponding number for Finland was 61, for Norway 28, for Denmark 16 and for Iceland three. The prevalence of juvenile NCL was thus 4.6, 12.2, 6.5, 3.1 and 11 per m…	['prevalence', 'incidence', 'estimated prevalence']	['4.6 , 12.2 , 6.5 , 3.1 and 11 per million inhabitants', '2.2 per 100,000 live births', '4.8', '3.7', '2.0', '7.0 in', '0.6 per million', '2.6 per million', '0.7 per million', 'case', '3.8 per million', '0.7 per million', '0.6 per 100,000', '5.4 per million', '5 per 100,000', '0.2 per million inhabitants']	['Scandinavia', 'Finland', 'Norway', 'Denmark', 'Iceland', 'Sweden']	['1976-85', '1968-95']	None	['Swedish', 'Danish']
168491	Late infantile neuronal ceroid lipofuscinosis	Point prevalence	1-9 / 1 000 000	0.38	Iceland	9151309	Neuronal ceroid lipofuscinoses in Scandinavia. Epidemiology and clinical pictures. The epidemiology of neuronal ceroid lipofuscinoses (NCL) in Scandinavia was studied. For juvenile NCL 40 Swedish living patients were identified. The corresponding number for Finland was 61, for Norway 28, for Denmark 16 and for Iceland three. The prevalence of juvenile NCL was thus 4.6, 12.2, 6.5, 3.1 and 11 per m…	['prevalence', 'incidence', 'estimated prevalence']	['4.6 , 12.2 , 6.5 , 3.1 and 11 per million inhabitants', '2.2 per 100,000 live births', '4.8', '3.7', '2.0', '7.0 in', '0.6 per million', '2.6 per million', '0.7 per million', 'case', '3.8 per million', '0.7 per million', '0.6 per 100,000', '5.4 per million', '5 per 100,000', '0.2 per million inhabitants']	['Scandinavia', 'Finland', 'Norway', 'Denmark', 'Iceland', 'Sweden']	['1976-85', '1968-95']	None	['Swedish', 'Danish']
1764	Familial dysautonomia	Prevalence at birth	1-5 / 10 000	18.5	Specific population	3652488	Incidence of familial dysautonomia in Israel 1977-1981. The incidence of all diagnosed cases of familial dysautonomia in Israel among Ashkenazi Jews from 1977-1981 was 27/100,000 or 1/3703. This incidence is higher than that previously reported in Israel in 1967 or 8.3/100,000 (1/12,048) (Moses et al. 1967). It is also higher than that of North American Ashkenazi Jews in 1970, when the rate was 5…	['Incidence', 'incidence']	['27/100,000', '1/3703', '8.3/100,000', '1/12,048', '5-10/100,000', '1/10,000-20,000']	['Israel', 'Brunt']	['1977-1981', '1967', '1970']	None	['Ashkenazi Jews', 'North American Ashkenazi Jews']
147	Carbamoyl-phosphate synthetase 1 deficiency	Prevalence at birth	<1 / 1 000 000	0.077	United States	23972786	The incidence of urea cycle disorders. A key question for urea cycle disorders is their incidence. In the United States two UCDs, argininosuccinic synthetase and lyase deficiency, are currently detected by newborn screening. We used newborn screening data on over 6million births and data from the large US and European longitudinal registries to determine how common these conditions are. The incid…	['incidence']	['1', 'for every 35,000 births', '113 new patients per year']	['the United States']	None	None	None
23	Argininosuccinic aciduria	Prevalence at birth	1-9 / 1 000 000	0.46	United States	23972786	The incidence of urea cycle disorders. A key question for urea cycle disorders is their incidence. In the United States two UCDs, argininosuccinic synthetase and lyase deficiency, are currently detected by newborn screening. We used newborn screening data on over 6million births and data from the large US and European longitudinal registries to determine how common these conditions are. The incid…	['incidence']	['1', 'for every 35,000 births', '113 new patients per year']	['the United States']	None	None	None
23	Argininosuccinic aciduria	Prevalence at birth	1-9 / 100 000	1.05	Austria	20236848	Long-term outcome of patients with argininosuccinate lyase deficiency diagnosed by newborn screening in Austria. Twenty-three patients with late onset argininosuccinate lyase deficiency (ASLD) were identified during a 27-year period of newborn screening in Austria (1:95,600, 95% CI=1:68,036-1:162,531). One additional patient was identified outside the newborn screening with neonatal hyperammonemi…	None	['1:95,600']	['Austria']	None	None	None
2248	Hypoplastic left heart syndrome	Prevalence at birth	1-5 / 10 000	18	Worldwide	30661430	Changing Epidemiology of Hypoplastic Left Heart Syndrome: Results of a National Swedish Cohort Study. Background Norwood surgery provides a palliative surgical option for hypoplastic left heart syndrome and has been available in Sweden since 1993. The practice of prenatal ultrasound screening was gradually implemented in the same era, resulting in an increased prenatal detection rate. Our primary…	['incidence', 'fetal incidence', 'overall yearly incidence']	['live birth', '15.4 to 8.4 per 100 000']	['Sweden']	['1993', '1990-2010']	None	['Swedish']
2248	Hypoplastic left heart syndrome	Prevalence at birth	1-5 / 10 000	18	Worldwide	2339046	Hypoplastic left heart syndrome: natural history in a geographically defined population. Advances in surgical treatment of hypoplastic left heart syndrome with the Norwood procedure and cardiac transplantation have made essential the understanding of the natural history of hypoplastic left heart syndrome. In a geographically defined population, we ascertained the prevalence of hypoplastic left he…	['prevalence', 'occurred', 'prevalent', 'occurrence']	['0.162 per 1000 live births']	['Oregon']	['1971 through 1986']	None	None
2248	Hypoplastic left heart syndrome	Prevalence at birth	1-5 / 10 000	16.2	United States	2339046	Hypoplastic left heart syndrome: natural history in a geographically defined population. Advances in surgical treatment of hypoplastic left heart syndrome with the Norwood procedure and cardiac transplantation have made essential the understanding of the natural history of hypoplastic left heart syndrome. In a geographically defined population, we ascertained the prevalence of hypoplastic left he…	['prevalence', 'occurred', 'prevalent', 'occurrence']	['0.162 per 1000 live births']	['Oregon']	['1971 through 1986']	None	None
2248	Hypoplastic left heart syndrome	Prevalence at birth	1-5 / 10 000	11.6	Sweden	30661430	Changing Epidemiology of Hypoplastic Left Heart Syndrome: Results of a National Swedish Cohort Study. Background Norwood surgery provides a palliative surgical option for hypoplastic left heart syndrome and has been available in Sweden since 1993. The practice of prenatal ultrasound screening was gradually implemented in the same era, resulting in an increased prenatal detection rate. Our primary…	['incidence', 'fetal incidence', 'overall yearly incidence']	['live birth', '15.4 to 8.4 per 100 000']	['Sweden']	['1993', '1990-2010']	None	['Swedish']
2140	Congenital diaphragmatic hernia	Prevalence at birth	1-5 / 10 000	33	United States	1290156	A population-based study of congenital diaphragmatic hernia. From 1983 through 1987, in a California population of 718,208 births, 237 infants were born with a congenital diaphragmatic hernia (CDH), a birth prevalence of 3.30 per 10,000 total births (live births and stillbirths). We proposed that the various types of this defect, characterized by their different pathogeneses, would be reflected i…	['birth prevalence', 'prevalences', 'prevalence rates']	['3.30 per 10,000 total births', 'live', '2.12 vs.', '1.45 per 10,000']	['California']	['1983 through 1987']	['male', 'female']	None
2185	Congenital hydrocephalus	Prevalence at birth	1-5 / 10 000	46.5	Europe	19410489	Congenital hydrocephalus--prevalence, prenatal diagnosis and outcome of pregnancy in four European regions. <h4>Objective</h4>To describe prevalence, prenatal diagnosis and outcome for fetuses and infants with congenital hydrocephalus.<h4>Methods</h4>Data were taken from four European registries of congenital malformations (EUROCAT). The registries included are based on multiple sources of inform…	['prevalence', 'overall prevalence']	['4.65 per 10,000 births']	['Worldwide']	['1996-2003']	None	None
1880	Ebstein malformation of the tricuspid valve	Prevalence at birth	1-9 / 100 000	6	United States	21465650	Epidemiology of Ebstein anomaly: prevalence and patterns in Texas, 1999-2005. Ebstein anomaly is a rare but serious cardiac defect, however, little is known about the etiology of this condition. The goal of this study was to expand our limited understanding of the epidemiology of Ebstein anomaly. Data for cases with Ebstein anomaly, as well as all live births, were obtained from the Texas Birth D…	['prevalence', 'birth prevalence', 'prevalence ratios', 'overall prevalence']	['0.72 per 10,000 live births']	['Texas', 'Texas-Mexico border']	['1999-2005']	['women']	None
255	Dopa-responsive dystonia	Point prevalence	1-9 / 1 000 000	0.5	Worldwide	19533203	Segawa syndrome due to mutation Q89X in the GCH1 gene: a possible founder effect in CÃ³rdoba (southern Spain). Autosomal dominant guanosine triphosphate cyclohydrolase I deficiency is an inborn error of neurotransmitter metabolism, with a prevalence of 0.5 per million, caused by mutations/deletions in the GCH1 gene. The finding of the mutation Q89X in the GCH1 gene in 23 patients from two pedigre…	['prevalence']	['0.5 per million']	['Cordoba', 'southern Spain']	None	None	None
1915	Fetal alcohol syndrome	Point prevalence	>1 / 1000	6800	South Africa	17127017	The epidemiology of fetal alcohol syndrome and partial FAS in a South African community. <h4>Objectives</h4>The prevalence and characteristics of fetal alcohol syndrome (FAS) and partial fetal alcohol syndrome (PFAS) were determined in a third primary school cohort in a community in South Africa (SA).<h4>Methods</h4>An active case ascertainment, two-tier screening methodology, and the revised Ins…	['prevalence']	['68.0-89.2 per 1000']	['South Africa', 'SA', 'the Western Cape Province of South Africa']	None	None	['South African']
1851	Multicystic dysplastic kidney	Prevalence at birth	1-5 / 10 000	23.26	Worldwide	19171687	Unilateral multicystic dysplastic kidney: a meta-analysis of observational studies on the incidence, associated urinary tract malformations and the contralateral kidney. <h4>Background</h4>Many papers are published on cohorts with unilateral multicystic dysplastic kidney (MCDK) patients, but show variable results as to the incidence of associated urinary tract abnormalities. The objective of this…	['incidence', 'overall incidence']	['1 in 4300']	['Worldwide']	None	['male']	None
660	Omphalocele	Prevalence at birth	1-9 / 100 000	6.3	Japan	10646777	Changing profile of abdominal wall defects in Japan: results of a national survey. BACKGROUND/PURPOSE: The incidence of gastroschisis has increased over the past 3 decades in a number of countries. To elucidate the Japanese status of anterior abdominal wall defects, the Japanese Society of Pediatric Surgeons conducted a national survey in Japan. METHODS: Information was obtained by sending out a …	['incidence']	['0.131', '0.269', '0.337', '0.461', '0.467 per 10,000 births', '0.322', '0.567', '0.657', '0.741 in', 'to 0.626 per 10,000 births']	['Japan']	['between 1975 to 1997', '1975 to 1980', '1981 to 1985', '1986 to 1990', '1991 to 1995', '1996 to 1997', '1986']	None	['Japanese']
660	Omphalocele	Point prevalence	1-9 / 100 000	0	Japan	10646777	Changing profile of abdominal wall defects in Japan: results of a national survey. BACKGROUND/PURPOSE: The incidence of gastroschisis has increased over the past 3 decades in a number of countries. To elucidate the Japanese status of anterior abdominal wall defects, the Japanese Society of Pediatric Surgeons conducted a national survey in Japan. METHODS: Information was obtained by sending out a …	['incidence']	['0.131', '0.269', '0.337', '0.461', '0.467 per 10,000 births', '0.322', '0.567', '0.657', '0.741 in', 'to 0.626 per 10,000 births']	['Japan']	['between 1975 to 1997', '1975 to 1980', '1981 to 1985', '1986 to 1990', '1991 to 1995', '1996 to 1997', '1986']	None	['Japanese']
660	Omphalocele	Prevalence at birth	1-5 / 10 000	15.2	China	15498248	[An epidemiological study on omphalocele in China during 1996 to 2000]. <h4>Objective</h4>To understand the trend of incidence of omphalocele and its epidemiological characteristics in China during 1996 to 2000.<h4>Methods</h4>Surveillance data of omphalocele were collected from 460 hospitals at county level or above county level, involving all births with 28-week gestation to 7 days after delive…	['incidence', 'Overall incidence', 'Incidence', 'Prevalence', 'Occurrence']	['1.52 per 10 000 live births', '1.40 per 10 000 and', '1.83 per 10 000', '1.54 per 10 000 and', '1.41 per 10 000']	['China', '31 provinces']	['1996 to 2000']	['boys', 'girls']	None
635	Neuroblastoma	Prevalence at birth	1-9 / 100 000	5.8	Europe	16919772	Neuroblastoma incidence and survival in European children (1978-1997): report from the Automated Childhood Cancer Information System project. The Automated Childhood Cancer Information System (ACCIS) collects and presents data on childhood cancer in Europe. This report describes trends (1978-1997) and geographical differences (1988-1997) in incidence and survival for 6202 children with neuroblast…	['incidence', 'age-standardised incidence rate', 'incidence rates']	['10.9 cases per million children']	['Europe', 'British Isles', 'West', 'East', 'North', 'South']	['1978-1997', '1988-1997', '1978-1982', '1993-1997']	None	['European']
635	Neuroblastoma	Prevalence at birth	1-9 / 100 000	2.5	United States	21108439	Incidence, survival, and prevalence of neuroendocrine tumors versus neuroblastoma in children and young adults: nine standard SEER registries, 1975-2006. <h4>Background</h4>The incidence, survival, and prevalence of neuroendocrine tumors (NETs) in children were determined as a first step in improving diagnosis and therapy. Outcomes were compared with neuroblastoma, a pediatric malignancy that sha…	['Incidence', 'prevalence', 'incidence', 'Incidence rates']	['7,724']	['U.S.']	['1975-2006', '1975 to 2006', 'between 1975 and 1979', '2000-2006', 'January 1 , 2006']	['females']	None
635	Neuroblastoma	Prevalence at birth	1-5 / 10 000	14	Germany	11932471	Neuroblastoma screening at one year of age. <h4>Background</h4>Neuroblastoma is the second most common type of childhood tumor. It is not known whether screening for neuroblastoma at one year of age reduces the incidence of metastatic disease or mortality due to neuroblastoma.<h4>Methods</h4>We offered urine screening for neuroblastoma at approximately one year of age to 2,581,188 children in 6 o…	['incidence', 'estimated rate']	['3.7 cases per 100,000', 'children', '3.8 per 100,000 controls', '1.3', '100,000', '1.2 per 100,000', '7 cases per 100,000 children']	['6 of 16 German states']	['1995 to 2000', 'between July 1 , 1994 , and October 31 , 1999']	None	None
2655	Thanatophoric dysplasia	Prevalence at birth	1-9 / 100 000	4.7	Latin America	22407836	Clinical epidemiology of skeletal dysplasias in South America. Currently accepted birth prevalence for osteochondrodysplasias (OCD) of about 2/10,000 is based on few studies from small series of cases. We conducted a study based on more than 1.5 million births. OCD cases were detected from 1,544,496 births occurring and examined in 132 hospitals of ECLAMC (Latin American Collaborative Study of Co…	['birth prevalence', 'prevalence', 'overall prevalence']	['2/10,000', 'newborns', 'per 10,000', '3.2', '3.2 per 10,000']	['South America']	['between 2000 and 2007']	None	['Latin American']
2970	Prune belly syndrome	Prevalence at birth	1-9 / 100 000	2.4	Italy	22506933	Prune-belly syndrome: case series and review of the literature regarding early prenatal diagnosis, epidemiology, genetic factors, treatment, and prognosis. Prune-belly syndrome (PBS) is a rare congenital syndrome characterized by deficient abdominal muscles, urinary tract malformation, and in males, cryptorchidism and has an estimated incidence of 1 in 35,000 to 1 in 50,000 live births. The syndr…	['estimated incidence']	['1 in 35,000 to 1 in 50,000 live births']	['Worldwide']	None	['males']	None
2970	Prune belly syndrome	Prevalence at birth	1-9 / 100 000	3.42	Canada	6454342	An epidemiologic study of congenital malformations of the anterior abdominal wall in more than half a million consecutive live births. The records of an ongoing health surveillance registry that utilizes multiple sources of ascertainment were used to study the incidence rate of congenital malformations of the anterior abdominal wall in live-born children in British Columbia during the period 1964…	['incidence rate', 'estimated live-born incidence rates']	['half a million consecutive live births', 'live-born', 'one in 4,175 live births', 'one in 12,328 live births', 'one in 29,231 live births']	['British Columbia']	['1964 -- 1978']	None	None
2970	Prune belly syndrome	Prevalence at birth	1-9 / 100 000	3.8	United States	20381841	Contemporary epidemiology and characterization of newborn males with prune belly syndrome. <h4>Objectives</h4>Prune belly syndrome (PBS) is a rare condition characterized by the congenital absence or deficiency of the abdominal wall musculature, with associated abnormalities of the genitourinary tract, including hydronephrosis and cryptorchidism. Few population-based epidemiology or mortality dat…	['incidence', 'weighted incidence estimate']	['1,420,991 live', 'births', '3.8 cases/100,000 live births', '3.8 cases/100,000 live births']	['Worldwide']	['2000 , 2003 , and 2006']	['males', 'male']	['white', 'black', 'Hispanic']
2901	Neuralgic amyotrophy	Annual incidence	1-9 / 100 000	3	United Kingdom	10733998	The incidence and lifetime prevalence of neurological disorders in a prospective community-based study in the UK. Over an 18-month period, all incident cases of neurological disorders were ascertained prospectively in an unselected urban population based in 13 general practices in the London area by a General Practice Linkage Scheme with the National Hospital for Neurology and Neurosurgery. In th…	['incidence', 'prevalence', 'age-', 'sex-adjusted incidence rates', 'rates', 'Lifetime prevalence rates', 'rate', 'prevalent']	['per 100 000 persons per annum', 'per 1000 persons', 'per 100 000 population']	['UK', 'London']	None	None	None
2901	Neuralgic amyotrophy	Lifetime Prevalence	1-5 / 10 000	30	United Kingdom	10733998	The incidence and lifetime prevalence of neurological disorders in a prospective community-based study in the UK. Over an 18-month period, all incident cases of neurological disorders were ascertained prospectively in an unselected urban population based in 13 general practices in the London area by a General Practice Linkage Scheme with the National Hospital for Neurology and Neurosurgery. In th…	['incidence', 'prevalence', 'age-', 'sex-adjusted incidence rates', 'rates', 'Lifetime prevalence rates', 'rate', 'prevalent']	['per 100 000 persons per annum', 'per 1000 persons', 'per 100 000 population']	['UK', 'London']	None	None	None
718	Isolated Pierre Robin syndrome	Point prevalence	1-9 / 100 000	0	United Kingdom	6626822	Incidence of the Robin Anomalad (Pierre Robin syndrome). Reliable estimates of the incidence of the Robin Anomalad (Pierre Robin Syndrome) are not readily available in standard texts. An analysis of admissions to the Mersey Regional Cleft Palate Unit (Alder Hey Children's Hospital, Liverpool and the Royal Liverpool Children's Hospital, Heswall) over a 23-year period suggests an incidence of 1:850…	['Incidence', 'incidence']	['1:8500 live births']	['Mersey', 'Liverpool', 'Heswall']	None	None	None
718	Isolated Pierre Robin syndrome	Prevalence at birth	1-5 / 10 000	12.4	Germany	24433508	Birth prevalence and initial treatment of Robin sequence in Germany: a prospective epidemiologic study. <h4>Background</h4>We conducted a monthly epidemiological survey to determine the birth prevalence of Robin sequence (RS) and the use of various therapeutic approaches for it.<h4>Methods</h4>Between August 2011 and July 2012, every pediatric department in Germany was asked to report new admissi…	['Birth prevalence', 'birth prevalence']	['live', '12.4 per 100,000 live births']	['Germany']	['Between August 2011 and July 2012', '2011']	None	None
718	Isolated Pierre Robin syndrome	Prevalence at birth	1-9 / 100 000	5.9	United Kingdom	6626822	Incidence of the Robin Anomalad (Pierre Robin syndrome). Reliable estimates of the incidence of the Robin Anomalad (Pierre Robin Syndrome) are not readily available in standard texts. An analysis of admissions to the Mersey Regional Cleft Palate Unit (Alder Hey Children's Hospital, Liverpool and the Royal Liverpool Children's Hospital, Heswall) over a 23-year period suggests an incidence of 1:850…	['Incidence', 'incidence']	['1:8500 live births']	['Mersey', 'Liverpool', 'Heswall']	None	None	None
718	Isolated Pierre Robin syndrome	Prevalence at birth	1-9 / 100 000	6.4	Netherlands	25994858	Birth prevalence of Robin sequence in the Netherlands from 2000-2010: a retrospective population-based study in a large Dutch cohort and review of the literature. The birth prevalence of Robin sequence (RS) is frequently cited to be 1 in 8,500 to 14,000 live births (range: 7,1-11,8 per 100.000), which is based on just a few epidemiological studies. The objective of this study is to contribute to …	['Birth prevalence', 'birth prevalence', 'estimated birth prevalence', 'prevalence']	['1 in 8,500 to 14,000 live births', '7,1-11,8 per 100.000', 'live births', '1:5,600 live births', '17.7 per 100,000', 'between 1:3,900 and 1:122,400', '0.8-32.0 per 100,000', '1:24,500', '8.0 per 100,000']	['the', 'Netherlands']	['2000-2010']	['female']	['Dutch']
469	Hereditary fructose intolerance	Prevalence at birth	1-9 / 100 000	5	Switzerland	15880727	The spectrum of aldolase B (ALDOB) mutations and the prevalence of hereditary fructose intolerance in Central Europe. We investigated the molecular basis of hereditary fructose intolerance (HFI) in 80 patients from 72 families by means of a PCR-based mutation screening strategy, consisting of heteroduplex analysis, restriction enzyme digest, DNA single strand electrophoresis, and direct sequencin…	['prevalence']	['1:26,100']	['Central Europe', 'central Europe']	None	None	None
469	Hereditary fructose intolerance	Point prevalence	1-9 / 100 000	0	Switzerland	15880727	The spectrum of aldolase B (ALDOB) mutations and the prevalence of hereditary fructose intolerance in Central Europe. We investigated the molecular basis of hereditary fructose intolerance (HFI) in 80 patients from 72 families by means of a PCR-based mutation screening strategy, consisting of heteroduplex analysis, restriction enzyme digest, DNA single strand electrophoresis, and direct sequencin…	['prevalence']	['1:26,100']	['Central Europe', 'central Europe']	None	None	None
469	Hereditary fructose intolerance	Prevalence at birth	1-9 / 100 000	5	United Kingdom	15880727	The spectrum of aldolase B (ALDOB) mutations and the prevalence of hereditary fructose intolerance in Central Europe. We investigated the molecular basis of hereditary fructose intolerance (HFI) in 80 patients from 72 families by means of a PCR-based mutation screening strategy, consisting of heteroduplex analysis, restriction enzyme digest, DNA single strand electrophoresis, and direct sequencin…	['prevalence']	['1:26,100']	['Central Europe', 'central Europe']	None	None	None
469	Hereditary fructose intolerance	Point prevalence	1-9 / 100 000	0	United Kingdom	15880727	The spectrum of aldolase B (ALDOB) mutations and the prevalence of hereditary fructose intolerance in Central Europe. We investigated the molecular basis of hereditary fructose intolerance (HFI) in 80 patients from 72 families by means of a PCR-based mutation screening strategy, consisting of heteroduplex analysis, restriction enzyme digest, DNA single strand electrophoresis, and direct sequencin…	['prevalence']	['1:26,100']	['Central Europe', 'central Europe']	None	None	None
469	Hereditary fructose intolerance	Prevalence at birth	1-9 / 100 000	3.8	Germany	15880727	The spectrum of aldolase B (ALDOB) mutations and the prevalence of hereditary fructose intolerance in Central Europe. We investigated the molecular basis of hereditary fructose intolerance (HFI) in 80 patients from 72 families by means of a PCR-based mutation screening strategy, consisting of heteroduplex analysis, restriction enzyme digest, DNA single strand electrophoresis, and direct sequencin…	['prevalence']	['1:26,100']	['Central Europe', 'central Europe']	None	None	None
469	Hereditary fructose intolerance	Point prevalence	1-9 / 100 000	0	Germany	15880727	The spectrum of aldolase B (ALDOB) mutations and the prevalence of hereditary fructose intolerance in Central Europe. We investigated the molecular basis of hereditary fructose intolerance (HFI) in 80 patients from 72 families by means of a PCR-based mutation screening strategy, consisting of heteroduplex analysis, restriction enzyme digest, DNA single strand electrophoresis, and direct sequencin…	['prevalence']	['1:26,100']	['Central Europe', 'central Europe']	None	None	None
469	Hereditary fructose intolerance	Prevalence at birth	1-9 / 100 000	0	Poland	16406649	Aldolase B mutations and prevalence of hereditary fructose intolerance in a Polish population. We studied 28 Polish hereditary fructose intolerant (HFI) patients (26 unrelated) by direct sequencing of the ALDOB coding region/splice sites. Eight different mutations were found including two novel ones (each found in two unrelated individuals): c.250delC (frameshift) and c.522 C > G (p.Y174X). The m…	['prevalence']	['1:131', '1:31,000']	['Poland']	None	None	['Polish']
469	Hereditary fructose intolerance	Point prevalence	1-9 / 100 000	3.2	Poland	16406649	Aldolase B mutations and prevalence of hereditary fructose intolerance in a Polish population. We studied 28 Polish hereditary fructose intolerant (HFI) patients (26 unrelated) by direct sequencing of the ALDOB coding region/splice sites. Eight different mutations were found including two novel ones (each found in two unrelated individuals): c.250delC (frameshift) and c.522 C > G (p.Y174X). The m…	['prevalence']	['1:131', '1:31,000']	['Poland']	None	None	['Polish']
716	Phenylketonuria	Prevalence at birth	1-9 / 100 000	8	United Kingdom	16690699	The incidence of inherited metabolic disorders in the West Midlands, UK. <h4>Background</h4>Inherited metabolic disorders (IMDs) are a heterogeneous group of genetic conditions mostly occurring in childhood. They are individually rare but collectively numerous, causing substantial morbidity and mortality.<h4>Aims</h4>To obtain up-to-date estimates of the birth prevalence of IMDs in an ethnically …	['incidence', 'birth prevalence', 'overall birth prevalence']	['million', '%', '%', '1 in 784 live births', 'new cases']	['the West Midlands', 'UK', 'West Midlands', 'Birmingham']	['1999-2003']	None	['British', 'black']
716	Phenylketonuria	Point prevalence	1-9 / 100 000	0	United Kingdom	16690699	The incidence of inherited metabolic disorders in the West Midlands, UK. <h4>Background</h4>Inherited metabolic disorders (IMDs) are a heterogeneous group of genetic conditions mostly occurring in childhood. They are individually rare but collectively numerous, causing substantial morbidity and mortality.<h4>Aims</h4>To obtain up-to-date estimates of the birth prevalence of IMDs in an ethnically …	['incidence', 'birth prevalence', 'overall birth prevalence']	['million', '%', '%', '1 in 784 live births', 'new cases']	['the West Midlands', 'UK', 'West Midlands', 'Birmingham']	['1999-2003']	None	['British', 'black']
716	Phenylketonuria	Prevalence at birth	1-9 / 100 000	2.9	United States	21659675	[Phenylketonuria (PKU) in Iceland]. <h4>Introduction</h4>PKU is a metabolic disorder caused by a mutation in the phenylalanine hydroxylase (PAH) gene. Icelandic neonatal screening for PKU started in 1972. The mutation causes a variable [corrected] dysfunction in PAH, that metabolizes phenylalanine (Phe) to tyrosine (Tyr) with the cofactor tetrahydrobiopterin (BH4). Accumulation of Phe causes ment…	['Incidence', 'incidence']	['1/8400 living births']	['Iceland']	['1972', '1947', '1972-2008']	None	['Icelandic', 'Landspitali']
716	Phenylketonuria	Point prevalence	1-9 / 100 000	0	United States	21659675	[Phenylketonuria (PKU) in Iceland]. <h4>Introduction</h4>PKU is a metabolic disorder caused by a mutation in the phenylalanine hydroxylase (PAH) gene. Icelandic neonatal screening for PKU started in 1972. The mutation causes a variable [corrected] dysfunction in PAH, that metabolizes phenylalanine (Phe) to tyrosine (Tyr) with the cofactor tetrahydrobiopterin (BH4). Accumulation of Phe causes ment…	['Incidence', 'incidence']	['1/8400 living births']	['Iceland']	['1972', '1947', '1972-2008']	None	['Icelandic', 'Landspitali']
716	Phenylketonuria	Prevalence at birth	1-5 / 10 000	11.9	Iceland	21659675	[Phenylketonuria (PKU) in Iceland]. <h4>Introduction</h4>PKU is a metabolic disorder caused by a mutation in the phenylalanine hydroxylase (PAH) gene. Icelandic neonatal screening for PKU started in 1972. The mutation causes a variable [corrected] dysfunction in PAH, that metabolizes phenylalanine (Phe) to tyrosine (Tyr) with the cofactor tetrahydrobiopterin (BH4). Accumulation of Phe causes ment…	['Incidence', 'incidence']	['1/8400 living births']	['Iceland']	['1972', '1947', '1972-2008']	None	['Icelandic', 'Landspitali']
716	Phenylketonuria	Point prevalence	1-5 / 10 000	0	Iceland	21659675	[Phenylketonuria (PKU) in Iceland]. <h4>Introduction</h4>PKU is a metabolic disorder caused by a mutation in the phenylalanine hydroxylase (PAH) gene. Icelandic neonatal screening for PKU started in 1972. The mutation causes a variable [corrected] dysfunction in PAH, that metabolizes phenylalanine (Phe) to tyrosine (Tyr) with the cofactor tetrahydrobiopterin (BH4). Accumulation of Phe causes ment…	['Incidence', 'incidence']	['1/8400 living births']	['Iceland']	['1972', '1947', '1972-2008']	None	['Icelandic', 'Landspitali']
63	Alport syndrome	Prevalence at birth	1-9 / 100 000	1.9	Finland	8955456	Alport's syndrome in 78 patients: epidemiological and clinical study. In a nationwide study in Finland, 78 patients, 38 male and 40 female in 25 families, were found to have Alport's syndrome, corresponding to 1 in 53,000 live births. This frequency of clinically manifest Alport's syndrome was much lower than expected from earlier reports. This first sign of the disease was most often haematuria,…	['frequency']	['1 in 53,000 live births']	['Finland']	None	['male', 'female', 'boys', 'girls', 'males', 'females']	None
154	Familial isolated dilated cardiomyopathy	Annual incidence	1-9 / 100 000	6	United States	2766509	Epidemiology of idiopathic dilated and hypertrophic cardiomyopathy. A population-based study in Olmsted County, Minnesota, 1975-1984. Using the records linkage system of the Mayo Clinic and of the Rochester Epidemiology Project, which accesses diagnostic data on the entire population of Olmsted County, Minnesota, we identified 45 new cases of idiopathic dilated cardiomyopathy (DCM) and 19 new cas…	['Overall', 'age- and', 'sex-adjusted incidence rates', 'incidence', 'Age-', 'prevalence rates', 'prevalence']	['6.0/100,000', '2.5/100,000 person-years', '3.9/100,000', '7.9/100,000 person-years', '1.4 to 3.6/100,000 person-years', '36.5/100,000', '19.7/100,000 population', '17.9/100,000']	['Olmsted County , Minnesota', 'Mayo']	['1975-1984', 'January 1 , 1985']	None	None
84	Fanconi anemia	Point prevalence	1-9 / 1 000 000	0.3	Europe	20824457	Epidemiology of rare anaemias in Europe. Registry and epidemiological data of Rare Anaemias (RA) in Europe is in general still incomplete and/or partially documented. One important issue is the increasing prevalence of haemoglobin disorders (HD) due to migrations from high prevalence areas. The size of the problem, particularly for sickle cell disease (SCD), is already having an impact on health …	['prevalence', 'incidence']	['1 to 5 cases per 10.000 individuals', '4 to 7 per million live births', '0.1-3.0 cases per million births', 'unknown', '1 case per 100,000 individuals', '5 cases per million births']	['Europe', 'European countries', 'worldwide', 'European', 'Sweden']	None	None	None
69	Amyloidosis	Point prevalence	1-9 / 100 000	1.91	Korea, Republic of	28877709	Prevalence of Amyloidosis in Korea. <h4>Background</h4>The aim of this study was to assess in amyloidosis prevalence in Korea between 2006 and 2015.<h4>Methods</h4>Primary diagnoses related to amyloidosis, regardless of subtype, were collected from the Korean National Health Insurance Service from 2006 through 2015.<h4>Results</h4>Overall, the age-standardized prevalence of amyloidosis was 0.93 (…	['Prevalence', 'prevalence', 'age-standardized prevalence', 'overall age-standardized prevalence']	['0.93', 'persons per 100,000 persons', '1.91', ') persons per 100,000 persons', '0.43', 'to 1.04', ') persons per 100,000 persons in men', '0.49', 'to 0.87', ') persons per 100,000 persons in women', 'approximately 2 persons per 100,000 persons']	['Korea']	['between 2006 and 2015', '2006 through 2015', '2006', '2015']	['men', 'women']	['Korean']
166	Charcot-Marie-Tooth disease/Hereditary motor and sensory neuropathy	Point prevalence	6-9 / 10 000	61	Norway	20482598	Genetic epidemiology of Charcot-Marie-Tooth in the general population. <h4>Background and purpose</h4>the frequency of different Charcot-Marie-Tooth (CMT) genotypes has been estimated in clinic populations, but prevalence data from the general population are lacking.<h4>Methods</h4>our population-based genetic epidemiological survey included persons with CMT residing in eastern Akershus County, N…	['prevalence']	['1 per 1214 persons']	['eastern Akershus County , Norway']	None	None	None
166	Charcot-Marie-Tooth disease/Hereditary motor and sensory neuropathy	Point prevalence	1-5 / 10 000	28.2	Spain	3472423	Prevalence of hereditary motor and sensory neuropathy in Cantabria. One hundred and forty-four patients with hereditary motor and sensory neuropathy (HMSN) were selected from within a defined area (Cantabria) in Northern Spain, from 1974 to 1984. The series comprises 49 index cases and 95 affected relatives. The prevalence ratio was 28.2 cases per 100,000. The results of the study indicate that t…	['Prevalence', 'prevalence ratio', 'prevalence']	['28.2 cases per 100,000']	['Cantabria', 'Northern Spain']	['1974 to 1984']	None	None
166	Charcot-Marie-Tooth disease/Hereditary motor and sensory neuropathy	Point prevalence	1-5 / 10 000	17.5	Italy	12207152	Charcot-Marie-Tooth disease in Molise, a central-southern region of Italy: an epidemiological study. An epidemiological survey of Charcot-Marie-Tooth disease (CMT) was conducted in Molise, a central-southern region of Italy, from March 1998 to June 2000. Fifty-eight cases of CMT in 13 unrelated families were identified within the selected area. The prevalence of all subtypes of CMT was 17.5/100,0…	['prevalence']	['17.5/100,000']	['Molise', 'Italy', 'central-southern']	['March 1998 to June 2000']	None	None
166	Charcot-Marie-Tooth disease/Hereditary motor and sensory neuropathy	Point prevalence	1-5 / 10 000	19.55	Sweden	6576612	Hereditary motor and sensory neuropathies in Swedish children. I. Prevalence and distribution by disability groups. The prevalence of hereditary motor and sensory neuropathies (HMSN) and their distribution according to the severity of the disability were studied in a population-based series of Swedish children 2-15 years old. The prevalence per 100 000 of total peroneal muscle atrophies was 21.6 …	['Prevalence', 'prevalence']	['per 100 000', '8 per 100000']	['Worldwide']	None	None	['Swedish']
166	Charcot-Marie-Tooth disease/Hereditary motor and sensory neuropathy	Point prevalence	1-9 / 100 000	6.1	Denmark	2096315	Hereditary ataxias: epidemiological aspects. Hereditary ataxias, hereditary spastic paraplegia and Charcot-Marie-Tooth syndrome (HA) are chronic progressive neurological diseases. Epidemiologic studies of these disorders are few. In a geographically well-defined Danish population, we present incidence rates, cumulated incidence rates and prevalence for patients with HA based on modern continuous-…	['incidence rates', 'cumulated incidence rates', 'prevalence']	['6.06 per 10 ( 5 )']	['Worldwide']	None	['women', 'men']	['Danish']
166	Charcot-Marie-Tooth disease/Hereditary motor and sensory neuropathy	Point prevalence	1-5 / 10 000	12	Iceland	19893324	Prevalence of symptomatic Charcot-Marie-Tooth disease in Iceland: a study of a well-defined population. <h4>Background/aim</h4>To determine the prevalence and clinical spectrum of Charcot-Marie-Tooth disease (CMT) in Iceland.<h4>Methods</h4>We identified all individuals with symptomatic CMT, based on information from all practicing neurologists, both neurophysiology laboratories and the only neur…	['Prevalence', 'prevalence', 'point prevalence']	['12.0/10 ( 5', '10.1/10', '5', '2.0/10', '5']	['Iceland']	['January 1 , 2007']	None	None
166	Charcot-Marie-Tooth disease/Hereditary motor and sensory neuropathy	Point prevalence	1-5 / 10 000	10.8	Japan	12207153	An epidemiological genetic study of Charcot-Marie-Tooth disease in Western Japan. We identify the prevalence and genetic features of Charcot-Marie-Tooth disease (CMT) in Yonago and Sakaiminato, western Japan. From information in registered records and questionnaires, definite or candidate CMT patients were examined. Eleven families with 19 patients (7 female and 12 male) were identified and the p…	['prevalence', 'occurrence']	['10.8 per 100,000']	['Western Japan', 'Yonago', 'Sakaiminato , western Japan']	['April 2000']	['female', 'male']	None
166	Charcot-Marie-Tooth disease/Hereditary motor and sensory neuropathy	Point prevalence	1-5 / 10 000	16	Cyprus	20571287	Charcot-Marie-Tooth disease in Cyprus: epidemiological, clinical and genetic characteristics. <h4>Background</h4>Charcot-Marie-Tooth disease (CMT) is the most common inherited neuropathy. CMT is classified into 2 main subgroups: a demyelinating and an axonal type. Further subdivisions within these 2 main categories exist and intermediate forms have more recently been described. Inheritance can be…	['prevalence']	['16 per 100,000']	['Cyprus', 'worldwide']	['January 15 , 2009']	None	['Cypriot']
166	Charcot-Marie-Tooth disease/Hereditary motor and sensory neuropathy	Point prevalence	1-9 / 100 000	9.7	Serbia	21546779	Epidemiology of Charcot-Marie-Tooth disease in the population of Belgrade, Serbia. <h4>Background</h4>The aim of this study was to determine prevalence and 15-year survival in Charcot-Marie-Tooth disease (CMT).<h4>Methods</h4>The study covers the period from 1 January 1988 to 31 December 2007 in the territory of Belgrade. Data on a number of CMT-affected persons and their basic demographic charac…	['prevalence', 'crude prevalence', 'Gender-specific prevalence']	['9.7/100,000', '7.1/100,000', '2.3/100,000', '11.2/100,000', '8.3/100,000 for females', '19.1/100,000', '5.0/100,000']	['Belgrade , Serbia', 'territory', 'Belgrade', 'Southern European countries']	['1 January 1988 to 31 December 2007', '31 December 2007']	['males', 'females']	['Belgrade']
816	SjÃ¶gren-Larsson syndrome	Prevalence at birth	1-9 / 1 000 000	0.6	Sweden	7273467	SjÃ¶gren-Larsson syndrome in Sweden. A clinical, genetic and epidemiological study. SjÃ¶gren-Larsson syndrome (SLS), originally described in Sweden, has been studied in a countrywide survey. A total of 58 SLS patients in 41 families were traced, 35 of them still alive. Thirty patients, 23 alive and seven deceased, have not been reported earlier. The mean incidences per 100,000 in the years 1901-1…	['incidences', 'prevalence figures']	['per 100,000', '0.6', '10.2', '2.7 per 100,000 in', '0.4 , 8.3 and 2.6 per 100,000 persons', ', 2.0 and 1.0']	['Sweden', 'Vasterbotten', 'Norrbotten', 'the northeast of Sweden']	['1901-1977', '31st December 1978']	None	['Swedish']
816	SjÃ¶gren-Larsson syndrome	Point prevalence	1-5 / 10 000	16	Taiwan, Province of China	22899470	Prevalence and incidence in patients with autoimmune rheumatic diseases: a nationwide population-based study in Taiwan. <h4>Objective</h4>The purpose of this study was to determine the prevalence, incidence, and mortality rates of autoimmune rheumatic diseases (ARDs) by using a population-based database.<h4>Methods</h4>We used the longitudinal health insurance database (comprising 1,000,000 benef…	['Prevalence', 'incidence', 'prevalence', 'overall prevalence', 'prevalences', 'incidence rates']	['101.3', 'per 100,000 populations', '165.1', 'in women and', '40.1', 'in men', '52.4', ', 37.0', '16.0', ', 3.8', ', 2.9', ', 5.7', ', and 1.4', 'per 100,000 persons', 'per 100,000 person-years', '17.3 , 8.4 , 10.6 , 1.5 , 1.5 , 1.2 , and 0.8', '1.4-52.4 per 100,000 persons', '0.8-17.3 per 100,000 person-years']	['Taiwan']	['2000 to 2008', 'Between 2001 and 2008', '2000', 'Between 2000 and 2008']	None	None
858	Congenital toxoplasmosis	Prevalence at birth	1-5 / 10 000	30	France	20587361	Congenital toxoplasmosis in France in 2007: first results from a national surveillance system. When immunocompetent people become infected with the parasite Toxoplasma gondii, the disease is generally asymptomatic. However, transplacental transmission of T. gondii may lead to severe congenital infection including in utero abortion, foetal death, or neurological or ocular damage of the foetus. Fra…	['annual', 'overall prevalence', 'incidence rate', 'estimated incidence rate']	['3.3', 'per 10,000 live births', '2.9', 'per 10,000 live births', '0.34', 'cases per 10,000 live births']	['France', 'French overseas departments']	['2007', '1978', '1960s', '2003', '2006']	['women']	['French']
858	Congenital toxoplasmosis	Prevalence at birth	1-9 / 100 000	1	Greece	23173875	A dedicated surveillance network for congenital toxoplasmosis in Greece, 2006-2009: assessment of the results. <h4>Background</h4>Toxoplasmosis is caused by infection with the protozoan parasite Toxoplasma gondii. Acute infections in pregnant women may be transmitted to the fetus and cause severe illness. The purpose of this study was to establish a dedicated surveillance network (DSN) for congen…	['birth prevalence', 'Birth prevalence', 'incidence rate']	['0.45 , 0.51 and 0.51 per 10,000 births', '0.10 cases per 10,000 births per year']	['Greece', 'Hellenic']	['2006-2009', 'April 2006 to December 2009', '2007 , 2008 and 2009', '2007-2009']	['women']	None
858	Congenital toxoplasmosis	Prevalence at birth	1-9 / 100 000	2.2	United Kingdom	16547084	Symptomatic toxoplasma infection due to congenital and postnatally acquired infection. <h4>Aims</h4>To determine the incidence and severity of symptomatic toxoplasma infection presenting during childhood due to congenital or postnatally acquired infection.<h4>Methods</h4>Between 2002 and 2004, newly diagnosed children (<16 years) with signs or symptoms of congenital or ocular toxoplasmosis were r…	['incidence', 'cumulative incidence']	['1.62 [ corrected ] /100,000 live births']	['British', 'England', 'Wales', 'UK', 'Ireland']	['Between 2002 and 2004']	None	None
858	Congenital toxoplasmosis	Prevalence at birth	1-9 / 100 000	7.3	Sweden	11561964	Low incidence of toxoplasma infection during pregnancy and in newborns in Sweden. To estimate the burden of disease due to congenital toxoplasmosis in Sweden the incidence of primary infections during pregnancy and birth prevalence of congenital toxoplasmosis in 40,978 children born in two regions in Sweden was determined. Women possibly infected during pregnancy were identified based on: 1, dete…	['incidence', 'birth prevalence']	['0.73/10,000', '3/40,978']	['Sweden', 'Stockholm']	None	['Women', 'women']	None
858	Congenital toxoplasmosis	Prevalence at birth	1-5 / 10 000	30	Denmark	10359408	Feasibility of neonatal screening for toxoplasma infection in the absence of prenatal treatment. Danish Congenital Toxoplasmosis Study Group . <h4>Background</h4>The best method for prevention and control of congenital toxoplasma infection is uncertain. Prenatal screening is done in Austria and France, but the effect of treatment during pregnancy is not well documented. The aim of our study was t…	None	['0.19 per 1000']	['Austria', 'France']	None	['women']	['Danish']
858	Congenital toxoplasmosis	Prevalence at birth	>1 / 1000	130	Germany	23173875	A dedicated surveillance network for congenital toxoplasmosis in Greece, 2006-2009: assessment of the results. <h4>Background</h4>Toxoplasmosis is caused by infection with the protozoan parasite Toxoplasma gondii. Acute infections in pregnant women may be transmitted to the fetus and cause severe illness. The purpose of this study was to establish a dedicated surveillance network (DSN) for congen…	['birth prevalence', 'Birth prevalence', 'incidence rate']	['0.45 , 0.51 and 0.51 per 10,000 births', '0.10 cases per 10,000 births per year']	['Greece', 'Hellenic']	['2006-2009', 'April 2006 to December 2009', '2007 , 2008 and 2009', '2007-2009']	['women']	None
858	Congenital toxoplasmosis	Prevalence at birth	>1 / 1000	113	Poland	11326012	Prevalence of congenital Toxoplasma gondii infection among newborns from the PoznaÅ„ region of Poland: validation of a new combined enzyme immunoassay for Toxoplasma gondii-specific immunoglobulin A and immunoglobulin M antibodies. We determined the value of a new serological assay detecting Toxoplasma-specific immunoglobulin M (IgM) and IgA antibodies at birth for use in mass neonatal screening.…	['Prevalence', 'incidence', 'prevalence']	['1 per 929 live-born neonates', '1.08/1,000', '1 per 523 children', '1.9/1,000']	['Poznan region of Poland']	['December 1998 to April 2000']	['women']	None
858	Congenital toxoplasmosis	Prevalence at birth	1-5 / 10 000	40	Brazil	22974376	Birth prevalence and characteristics of congenital toxoplasmosis in Sergipe, North-east Brazil. <h4>Objectives</h4>To estimate, by neonatal screening, the birth prevalence of congenital toxoplasmosis among live-born infants in Sergipe state, Brazil, and to investigate the clinical features of affected infants.<h4>Methods</h4>Dried blood spot specimens obtained from 15 204 neonates were assayed fo…	['Birth prevalence', 'birth prevalence', 'estimated birth prevalence']	['live-born infants', 'four per 10 000']	['Sergipe', 'North-east Brazil', 'Sergipe state ,', 'Brazil', 'state']	None	None	['Brazilian']
858	Congenital toxoplasmosis	Prevalence at birth	>1 / 1000	138	Italy	19430667	Prenatal screening for congenital toxoplasmosis in Campania: preliminary report on activities and results. By 1997, an open cohort of 1,652 live newborn of 1,637 mothers with gestational toxoplasmosis had been recruited in the Campania region to monitor the burden of congenital toxoplasmosis (CT). Of the 1,556 mother-child pairs that completed the follow up, 92 definite cases were detected, yield…	['overall prevalence', 'prevalence', 'rate']	['live', '2.46 of 1,000 deliveries', '1.38 of 10,000 live newborns']	['Campania']	['1997']	['mother-child']	None
858	Congenital toxoplasmosis	Prevalence at birth	>1 / 1000	640	Iran, Islamic Republic of	31096746	Congenital toxoplasmosis among Iranian neonates: a systematic review and meta-analysis. Toxoplasmosis is a serious zoonotic disease that can lead to abortion and congenital disorders and has a widespread global distribution in humans and animals. The objective of this review was to investigate the incidence of toxoplasmosis in Iranian neonates in order to obtain a comprehensive assessment of the …	['incidence', 'overall weighted incidence rates']	['%', '%']	['Iran']	['January 1 , 2018']	None	['Iranian', 'English-language', 'Persian-language']
291	Congenital varicella syndrome	Point prevalence	Unknown	0	Worldwide	26965725	Congenital varicella syndrome: A systematic review. Varicella-zoster virus (VZV) is a teratogen that can cross the placenta and cause the congenital varicella syndrome (CVS), which is characterised by multi-system anomalies. There have been 130 reported cases of CVS from 1947 to 2013. The estimated incidence of CVS was 0.59% and 0.84% for women infected with VZV during the entire pregnancy and fo…	['estimated incidence']	['130 reported cases']	['Worldwide']	['1947 to 2013']	['women']	None
909	Cerebrotendinous xanthomatosis	Point prevalence	1-9 / 100 000	4	United States	16157755	Cerebrotendinous xanthomatosis: possible higher prevalence than previously recognized. <h4>Background</h4>Cerebrotendinous xanthomatosis (CTX) is a rare but treatable neurodegenerative disorder caused by 27-sterol hydroxylase (CYP27) deficiency.<h4>Objective</h4>To describe clinical features and results of genetic analysis in a family with CTX.<h4>Design</h4>Case report.<h4>Setting</h4>University…	['prevalence', 'incidence']	['approximately 1 per 50,000']	['Worldwide']	None	['woman']	['white']
348	Fructose-1,6-bisphosphatase deficiency	Prevalence at birth	1-9 / 1 000 000	0.67	Italy	11953730	Inborn errors of metabolism in the Italian pediatric population: a national retrospective survey. <h4>Objective</h4>To estimate at the national level the overall and disease-specific incidence of inborn errors of metabolism not mass screened at birth.<h4>Study design</h4>Prospective nonconcurrent study (1985-1997) on patients 0 to 17 years of age, diagnosed in 23 Italian pediatric reference cente…	['overall', 'incidence']	['1:3707 live births', '1:2758', '1:8275', '1:19,532', '1:21,422', '1:27,106', '1:40,247', '1:57,746', '1:61,775', '1:69,904', '1:6200']	['Italian']	['1985-1997']	None	['Italian']
117	BehÃ§et disease	Annual incidence	1-9 / 1 000 000	0.66	Spain	10743812	Epidemiologic and clinical aspects of BehÃ§et's disease in a defined area of Northwestern Spain, 1988-1997. <h4>Objective</h4>To assess the frequency and clinical manifestations of BehÃ§et's disease (BD) during the past 10 years in a defined area of Northwestern Spain.<h4>Methods</h4>The charts of all the patients diagnosed as having BD at the Hospital Xeral-Calde from 1988 through 1997 were revi…	['average', 'annual incidence rate']	['0.66/100,000']	['Northwestern Spain', 'Xeral-Calde', 'Lugo', 'Lugo region of Northwestern Spain']	['1988-1997', '1988 through 1997', 'July 1 , 1998']	['men/7', 'women', 'men']	None
117	BehÃ§et disease	Annual incidence	1-9 / 1 000 000	0.24	Italy	17266063	Epidemiology and clinical course of BehÃ§et's disease in the Reggio Emilia area of Northern Italy: a seventeen-year population-based study. <h4>Objective</h4>To investigate the epidemiology and clinical course of BehÃ§et's disease (BD) over a 17-year period in a defined area of northern Italy.<h4>Methods</h4>All patients with incident BD diagnosed over a 17-year period (from January 1, 1988 to De…	['incidence rate', 'prevalence', 'incidence']	['0.24 per 100,000', '3.8 per 100,000']	['Reggio Emilia area of Northern Italy', 'northern Italy', 'Reggio Emilia area', 'Reggio Emilia Hospital', 'Reggio Emilia district', 'Italy']	['January 1 , 1988 to December 31 , 2004', 'April 1 , 2005', 'January 1 , 2005']	['men', 'women']	['Italian']
117	BehÃ§et disease	Point prevalence	1-9 / 100 000	5.2	United States	19405011	Epidemiology and clinical characteristics of BehÃ§et's disease in the US: a population-based study. <h4>Objective</h4>BehÃ§et's disease (BD) is a rare, multisystem inflammatory disorder of unknown cause. Although well-documented in Eastern populations, epidemiologic data is scarce in North American countries. Here we describe the incidence and prevalence of BD in Olmsted County, Minnesota over 45…	['incidence', 'prevalence', 'Age-', 'Point prevalence', 'overall annual age-', 'overall incidence']	['5.2 per 100,000 population', '0.38 per 100,000 population', '0.51 per 100,000', '0.26 per 100,000', '0.38 per 100,000 population', '5.2 per 100,000 population']	['US', 'Olmsted County , Minnesota', 'Silk']	['January 1 , 1960 to January 1 , 2005', '2000', 'between 1960 and 2005']	['women', 'men']	['North American', 'white']
117	BehÃ§et disease	Point prevalence	1-9 / 100 000	7.1	France	19035493	Population-based prevalence study of BehÃ§et's disease: differences by ethnic origin and low variation by age at immigration. <h4>Objective</h4>To estimate the prevalence of BehÃ§et's disease (BD) in a multiethnic population living in France, with particular focus on disease risk among immigrants.<h4>Methods</h4>The study was conducted in a county in the Paris metropolitan area that is home to 1,…	['prevalence', 'prevalence rates', 'overall prevalence', 'prevalences']	['per 100,000 adults was', '7.1', '2.4', ', 34.6', ', and 17.5']	['France', 'the', 'Paris metropolitan area', 'Asia']	['2003']	None	['European', 'North African', 'Asian', 'European-origin', 'North Africa']
117	BehÃ§et disease	Point prevalence	1-9 / 100 000	3.8	Italy	17266063	Epidemiology and clinical course of BehÃ§et's disease in the Reggio Emilia area of Northern Italy: a seventeen-year population-based study. <h4>Objective</h4>To investigate the epidemiology and clinical course of BehÃ§et's disease (BD) over a 17-year period in a defined area of northern Italy.<h4>Methods</h4>All patients with incident BD diagnosed over a 17-year period (from January 1, 1988 to De…	['incidence rate', 'prevalence', 'incidence']	['0.24 per 100,000', '3.8 per 100,000']	['Reggio Emilia area of Northern Italy', 'northern Italy', 'Reggio Emilia area', 'Reggio Emilia Hospital', 'Reggio Emilia district', 'Italy']	['January 1 , 1988 to December 31 , 2004', 'April 1 , 2005', 'January 1 , 2005']	['men', 'women']	['Italian']
117	BehÃ§et disease	Point prevalence	1-9 / 1 000 000	0.5	United Kingdom	19035493	Population-based prevalence study of BehÃ§et's disease: differences by ethnic origin and low variation by age at immigration. <h4>Objective</h4>To estimate the prevalence of BehÃ§et's disease (BD) in a multiethnic population living in France, with particular focus on disease risk among immigrants.<h4>Methods</h4>The study was conducted in a county in the Paris metropolitan area that is home to 1,…	['prevalence', 'prevalence rates', 'overall prevalence', 'prevalences']	['per 100,000 adults was', '7.1', '2.4', ', 34.6', ', and 17.5']	['France', 'the', 'Paris metropolitan area', 'Asia']	['2003']	None	['European', 'North African', 'Asian', 'European-origin', 'North Africa']
117	BehÃ§et disease	Point prevalence	1-5 / 10 000	15.2	Israel	16897122	Prevalence and clinical aspects of Behcet's disease in the north of Israel. Behcet's disease (BD) has a higher prevalence in countries along the ancient silk route, but the actual prevalence in Israel is unknown. We evaluated the occurrence and clinical expression of BD in the northern region of Israel: in the whole population and by ethnic groups. The sample included all adult patients with BD (…	['Prevalence', 'prevalence', 'occurrence', 'overall prevalence', 'prevalence rates']	['unknown', '15.2/100,000', '8.6 , 26.2 , and 146.4 per 100,000']	['the north of Israel', 'Israel', 'northern region', 'northern Israel', 'Israeli']	None	['men', 'women', 'males']	['Jewish', 'Arab', 'Druze']
117	BehÃ§et disease	Point prevalence	1-9 / 100 000	1.4	Taiwan, Province of China	22899470	Prevalence and incidence in patients with autoimmune rheumatic diseases: a nationwide population-based study in Taiwan. <h4>Objective</h4>The purpose of this study was to determine the prevalence, incidence, and mortality rates of autoimmune rheumatic diseases (ARDs) by using a population-based database.<h4>Methods</h4>We used the longitudinal health insurance database (comprising 1,000,000 benef…	['Prevalence', 'incidence', 'prevalence', 'overall prevalence', 'prevalences', 'incidence rates']	['101.3', 'per 100,000 populations', '165.1', 'in women and', '40.1', 'in men', '52.4', ', 37.0', '16.0', ', 3.8', ', 2.9', ', 5.7', ', and 1.4', 'per 100,000 persons', 'per 100,000 person-years', '17.3 , 8.4 , 10.6 , 1.5 , 1.5 , 1.2 , and 0.8', '1.4-52.4 per 100,000 persons', '0.8-17.3 per 100,000 person-years']	['Taiwan']	['2000 to 2008', 'Between 2001 and 2008', '2000', 'Between 2000 and 2008']	None	None
117	BehÃ§et disease	Annual incidence	1-9 / 1 000 000	0.8	Taiwan, Province of China	22899470	Prevalence and incidence in patients with autoimmune rheumatic diseases: a nationwide population-based study in Taiwan. <h4>Objective</h4>The purpose of this study was to determine the prevalence, incidence, and mortality rates of autoimmune rheumatic diseases (ARDs) by using a population-based database.<h4>Methods</h4>We used the longitudinal health insurance database (comprising 1,000,000 benef…	['Prevalence', 'incidence', 'prevalence', 'overall prevalence', 'prevalences', 'incidence rates']	['101.3', 'per 100,000 populations', '165.1', 'in women and', '40.1', 'in men', '52.4', ', 37.0', '16.0', ', 3.8', ', 2.9', ', 5.7', ', and 1.4', 'per 100,000 persons', 'per 100,000 person-years', '17.3 , 8.4 , 10.6 , 1.5 , 1.5 , 1.2 , and 0.8', '1.4-52.4 per 100,000 persons', '0.8-17.3 per 100,000 person-years']	['Taiwan']	['2000 to 2008', 'Between 2001 and 2008', '2000', 'Between 2000 and 2008']	None	None
611	Inclusion body myositis	Point prevalence	1-9 / 100 000	1.2	Australia	10842277	Prevalence of sporadic inclusion body myositis in Western Australia. A 10-year retrospective review was conducted to ascertain the prevalence of inclusion body myositis (IBM) in Western Australia. Seventeen patients with sporadic IBM aged 45-90 years were identified and the prevalence of IBM was calculated to be 9.3 x 10(-6). The prevalence was higher in men (10.9 x 10(-6)) than in women (7.7 x 1…	['Prevalence', 'prevalence', 'age-adjusted prevalence']	['9.3 x 10 ( -6 )', '10.9 x 10 ( -6 )', '7.7 x 10 ( -6 )', '35.3 x 10 ( -6 )']	['Western Australia']	None	['men', 'women']	None
611	Inclusion body myositis	Point prevalence	1-9 / 100 000	1.2	Australia	18815046	Prevalence of sporadic inclusion body myositis and factors contributing to delayed diagnosis. The prevalence of sporadic inclusion body myositis (sIBM) is variable in different populations and ethnic groups. A previous survey in Western Australia in 2000 found a prevalence of 9.3 per million population. We have now performed a follow-up survey to determine whether there has since been any change …	['Prevalence', 'prevalence', 'prevalence figure']	['9.3 per million population', '14.9 per million population', '51.3 per million population', 'people', '50']	['Western Australia', 'Australian']	['2000']	None	None
611	Inclusion body myositis	Point prevalence	1-9 / 1 000 000	0.1	Turkey	21842592	Sporadic-inclusion body myositis (s-IBM) is not so prevalent in Istanbul/Turkey: a muscle biopsy based survey. In a muscle biopsy based study, only 9 out of 5450 biopsy samples, received from all parts of greater Istanbul area, had typical clinical and most suggestive light microscopic sporadic-inclusion body myositis (s-IBM) findings. Two other patients with and ten further patients without char…	['prevalent', 'age-adjusted', 'prevalences', 'prevalence', 'calculated', 'rates', 'prevalence rates']	['13.255.685 and 2.347.300', '0.679 X 10 ( -6 ) and 3.834 X 10 ( -6']	['Istanbul/Turkey', 'greater Istanbul', 'Istanbul', 'Turkey']	['2010']	None	['Turkish']
581	Mucopolysaccharidosis type 3	Prevalence at birth	1-9 / 100 000	1.42	Australia	9918480	Prevalence of lysosomal storage disorders. <h4>Context</h4>Lysosomal storage disorders represent a group of at least 41 genetically distinct, biochemically related, inherited diseases. Individually, these disorders are considered rare, although high prevalence values have been reported in some populations. These disorders are devastating for individuals and their families and result in considerab…	['Prevalence', 'prevalence', 'combined prevalence']	['1 per 57000 live births', '1 per 4.2 million live births', '1 per 7700 live births']	['Australia']	['January 1 , 1980', 'through', 'December 31 , 1996']	None	['Australian']
581	Mucopolysaccharidosis type 3	Prevalence at birth	1-9 / 1 000 000	0.91	Czech Republic	20490927	The birth prevalence of lysosomal storage disorders in the Czech Republic: comparison with data in different populations. The aim of this retrospective study was to determine the prevalence of lysosomal storage disorders (LSDs) in the Czech Republic. The data on cases diagnosed between 1975 and 2008 were collected and analyzed. The overall prevalence of LSDs in the Czech population (12.25 per 100…	['birth prevalence', 'prevalence', 'overall prevalence', 'combined prevalences']	['12.25 per 100,000', '14 per 100,000', '12.9 per 100,000', '12.1 per 100,000', '25 per 100,000', '1.13 per 100,000 births', '5.0 , 3.72 , and 2.29 per 100,000 live births', '0.57 per 100,000 live births']	['the Czech Republic', 'Netherlands', 'Australia', 'Italy', 'the north of Portugal']	['between 1975 and 2008']	None	['Czech']
581	Mucopolysaccharidosis type 3	Prevalence at birth	1-9 / 1 000 000	0.84	Sweden	18681890	Mucopolysaccharidoses in the Scandinavian countries: incidence and prevalence. <h4>Aim</h4>The aim of this study was to estimate the incidence and prevalence of mucopolysaccharidoses (MPS disorders) in Scandinavia.<h4>Methods</h4>The retrospective period used for the incidence study covered the period from 1975 to 2004 in Sweden and Denmark and from 1979 to 2004 in Norway. Prevalence was derived …	['incidence', 'prevalence', 'Prevalence', 'Incidence']	['1.75 cases', '3.08 cases', '1.77 cases in', 'per 100 000 newborns', '0.67 , 1.85 and 0.54 cases per 100 000 newborns', '0.27 , 0.13 and 0.27', '4.24 , 7.06 and 6.03 per 1 000 000 inhabitants']	['Scandinavian countries', 'Scandinavia', 'Sweden', 'Denmark', 'Norway', 'Scandinavian']	['1975 to 2004', '1979 to 2004', 'December 31 , 2007']	None	None
581	Mucopolysaccharidosis type 3	Point prevalence	1-9 / 100 000	1.63	Sweden	18681890	Mucopolysaccharidoses in the Scandinavian countries: incidence and prevalence. <h4>Aim</h4>The aim of this study was to estimate the incidence and prevalence of mucopolysaccharidoses (MPS disorders) in Scandinavia.<h4>Methods</h4>The retrospective period used for the incidence study covered the period from 1975 to 2004 in Sweden and Denmark and from 1979 to 2004 in Norway. Prevalence was derived …	['incidence', 'prevalence', 'Prevalence', 'Incidence']	['1.75 cases', '3.08 cases', '1.77 cases in', 'per 100 000 newborns', '0.67 , 1.85 and 0.54 cases per 100 000 newborns', '0.27 , 0.13 and 0.27', '4.24 , 7.06 and 6.03 per 1 000 000 inhabitants']	['Scandinavian countries', 'Scandinavia', 'Sweden', 'Denmark', 'Norway', 'Scandinavian']	['1975 to 2004', '1979 to 2004', 'December 31 , 2007']	None	None
581	Mucopolysaccharidosis type 3	Prevalence at birth	1-9 / 1 000 000	0.27	Norway	18681890	Mucopolysaccharidoses in the Scandinavian countries: incidence and prevalence. <h4>Aim</h4>The aim of this study was to estimate the incidence and prevalence of mucopolysaccharidoses (MPS disorders) in Scandinavia.<h4>Methods</h4>The retrospective period used for the incidence study covered the period from 1975 to 2004 in Sweden and Denmark and from 1979 to 2004 in Norway. Prevalence was derived …	['incidence', 'prevalence', 'Prevalence', 'Incidence']	['1.75 cases', '3.08 cases', '1.77 cases in', 'per 100 000 newborns', '0.67 , 1.85 and 0.54 cases per 100 000 newborns', '0.27 , 0.13 and 0.27', '4.24 , 7.06 and 6.03 per 1 000 000 inhabitants']	['Scandinavian countries', 'Scandinavia', 'Sweden', 'Denmark', 'Norway', 'Scandinavian']	['1975 to 2004', '1979 to 2004', 'December 31 , 2007']	None	None
581	Mucopolysaccharidosis type 3	Point prevalence	1-9 / 1 000 000	0.88	Norway	18681890	Mucopolysaccharidoses in the Scandinavian countries: incidence and prevalence. <h4>Aim</h4>The aim of this study was to estimate the incidence and prevalence of mucopolysaccharidoses (MPS disorders) in Scandinavia.<h4>Methods</h4>The retrospective period used for the incidence study covered the period from 1975 to 2004 in Sweden and Denmark and from 1979 to 2004 in Norway. Prevalence was derived …	['incidence', 'prevalence', 'Prevalence', 'Incidence']	['1.75 cases', '3.08 cases', '1.77 cases in', 'per 100 000 newborns', '0.67 , 1.85 and 0.54 cases per 100 000 newborns', '0.27 , 0.13 and 0.27', '4.24 , 7.06 and 6.03 per 1 000 000 inhabitants']	['Scandinavian countries', 'Scandinavia', 'Sweden', 'Denmark', 'Norway', 'Scandinavian']	['1975 to 2004', '1979 to 2004', 'December 31 , 2007']	None	None
581	Mucopolysaccharidosis type 3	Prevalence at birth	1-9 / 1 000 000	0.43	Denmark	18681890	Mucopolysaccharidoses in the Scandinavian countries: incidence and prevalence. <h4>Aim</h4>The aim of this study was to estimate the incidence and prevalence of mucopolysaccharidoses (MPS disorders) in Scandinavia.<h4>Methods</h4>The retrospective period used for the incidence study covered the period from 1975 to 2004 in Sweden and Denmark and from 1979 to 2004 in Norway. Prevalence was derived …	['incidence', 'prevalence', 'Prevalence', 'Incidence']	['1.75 cases', '3.08 cases', '1.77 cases in', 'per 100 000 newborns', '0.67 , 1.85 and 0.54 cases per 100 000 newborns', '0.27 , 0.13 and 0.27', '4.24 , 7.06 and 6.03 per 1 000 000 inhabitants']	['Scandinavian countries', 'Scandinavia', 'Sweden', 'Denmark', 'Norway', 'Scandinavian']	['1975 to 2004', '1979 to 2004', 'December 31 , 2007']	None	None
581	Mucopolysaccharidosis type 3	Point prevalence	1-9 / 1 000 000	0.92	Denmark	18681890	Mucopolysaccharidoses in the Scandinavian countries: incidence and prevalence. <h4>Aim</h4>The aim of this study was to estimate the incidence and prevalence of mucopolysaccharidoses (MPS disorders) in Scandinavia.<h4>Methods</h4>The retrospective period used for the incidence study covered the period from 1975 to 2004 in Sweden and Denmark and from 1979 to 2004 in Norway. Prevalence was derived …	['incidence', 'prevalence', 'Prevalence', 'Incidence']	['1.75 cases', '3.08 cases', '1.77 cases in', 'per 100 000 newborns', '0.67 , 1.85 and 0.54 cases per 100 000 newborns', '0.27 , 0.13 and 0.27', '4.24 , 7.06 and 6.03 per 1 000 000 inhabitants']	['Scandinavian countries', 'Scandinavia', 'Sweden', 'Denmark', 'Norway', 'Scandinavian']	['1975 to 2004', '1979 to 2004', 'December 31 , 2007']	None	None
581	Mucopolysaccharidosis type 3	Prevalence at birth	1-9 / 1 000 000	0.7	Tunisia	20209839	Incidence of mucopolysaccharidoses in Tunisia. <h4>Background</h4>The mucopolysaccharidoses (MPS) are a devastating heterogenous group of lysosomal storage disorders.<h4>Aim</h4>To evaluate the epidemiological profile of MPS in Tunisia.<h4>Methods</h4>we conducted a retrospective epidemiological survey covering the period 1970-2005. Multiple sources were used to identify affected patients.<h4>Res…	['Incidence', 'crude rate', 'prevalence', 'cumulative incidence']	['2.3 cases in 100,000 live births', '0.63 , 0.7 and 0.45 per 100,000 live births', '0.3 per 105 live births']	['Tunisia', 'countries']	['1970-2005']	None	None
581	Mucopolysaccharidosis type 3	Prevalence at birth	1-9 / 100 000	1.8	Saudi Arabia	20622343	Incidence and patterns of inborn errors of metabolism in the Eastern Province of Saudi Arabia, 1983-2008. <h4>Background and objectives</h4>Individual inborn errors of metabolism (IEM) are rare disorders, but may not be that uncommon in our patient population. We report the incidence of IEM in a defined cohort of births at the Saudi Aramco medical facilities in the Eastern Province of Saudi Arabi…	['Incidence', 'incidence', 'cumulative incidence']	['150 cases per 100,000 live births']	['Eastern Province', 'Saudi Arabia', 'Aramco', 'the Eastern Province', 'Saudi Aramco']	['1983-2008', '1 January 1983 to 31 December 2008']	None	['Saudi', 'Arabian']
685	Hereditary spastic paraplegia	Point prevalence	1-9 / 100 000	4.8	Europe	19039240	The prevalence of hereditary spastic paraplegia and the occurrence of SPG4 mutations in Estonia. <h4>Background</h4>Hereditary spastic paraplegia (HSP) is a clinically and genetically heterogeneous disorder, with a variable reported prevalence ranging from 0.5 to 12 per 100,000. The aim of this retrospective study was to evaluate the prevalence of HSP and estimate the percentage of SPG4 mutations…	['prevalence', 'occurrence', 'crude prevalence rate']	['0.5 to 12 per 100,000', '4.4 per 100,000']	['Estonia', 'Estonian']	None	None	['Estonian']
685	Hereditary spastic paraplegia	Point prevalence	1-9 / 100 000	4.8	Europe	1512613	Prevalence of hereditary ataxias and spastic paraplegias in Molise, a region of Italy. An epidemiological survey of hereditary ataxias and paraplegias was conducted in Molise, a region of Italy (335, 211 inhabitants on 1 January 1989). Total prevalence was 7.5 x 10(-5) inhabitants (95% confidence limits 4.8-11.1). There were 7 patients with Friedreich's disease, 5 with early onset cerebellar atax…	['Prevalence', 'Total prevalence']	[', 211', '7.5 x 10 ( -5 ) inhabitants']	['Molise', 'Italy']	['1 January 1989']	None	None
685	Hereditary spastic paraplegia	Point prevalence	1-9 / 100 000	5.75	Tunisia	19438933	Tunisian hereditary spastic paraplegias: clinical variability supported by genetic heterogeneity. Hereditary spastic paraplegias (HSP) constitute a clinically and genetically heterogeneous group of neurodegenerative disorders characterized by slowly progressive spasticity of the lower extremities. We performed the first clinical, epidemiological and genetic study of HSP in Southern Tunisia. We in…	['prevalence']	['5.75/100,000']	['Southern Tunisia', 'Sfax', 'Tunisia']	None	None	['Tunisian']
685	Hereditary spastic paraplegia	Point prevalence	1-9 / 100 000	2.7	Italy	1512613	Prevalence of hereditary ataxias and spastic paraplegias in Molise, a region of Italy. An epidemiological survey of hereditary ataxias and paraplegias was conducted in Molise, a region of Italy (335, 211 inhabitants on 1 January 1989). Total prevalence was 7.5 x 10(-5) inhabitants (95% confidence limits 4.8-11.1). There were 7 patients with Friedreich's disease, 5 with early onset cerebellar atax…	['Prevalence', 'Total prevalence']	[', 211', '7.5 x 10 ( -5 ) inhabitants']	['Molise', 'Italy']	['1 January 1989']	None	None
685	Hereditary spastic paraplegia	Point prevalence	1-9 / 100 000	2.7	Italy	3759416	Prevalence of hereditary ataxias and paraplegias in the province of Torino, Italy. A descriptive epidemiological survey of hereditary ataxias and spastic paraplegias was conducted in the province of Torino, Italy (2,327 996 inhabitants). On prevalence day (31 December 1982) 142 patients were alive. Total prevalence was 6.1 cases/100,000 inhabitants (95% confidence limits = 5.1-7.0). The prevalenc…	['Prevalence', 'prevalence', 'Total prevalence', 'prevalence rate']	['6.1 cases/100,000 inhabitants', '2.6']	['Torino ,', 'Italy', 'Torino']	['31 December 1982']	None	None
685	Hereditary spastic paraplegia	Point prevalence	1-9 / 100 000	2.7	Italy	7793232	Hereditary ataxias and paraplegias in Valle d'Aosta, Italy: a study of prevalence and disability. <h4>Introduction</h4>a study was conducted in the Valle d'Aosta Region, Italy, (115270 inhabitants) to determine the prevalence of hereditary ataxias (HA) and hereditary spastic paraplegias (HSP), and the degree of disability they cause.<h4>Methods</h4>we identified all patients with suspected HA or …	['prevalence', 'prevalence ratio', 'prevalence ratios']	['14.8/100,000 population']	["Valle d'Aosta ,", 'Italy', "Valle d'Aosta Region"]	['1981 to 1991']	None	None
685	Hereditary spastic paraplegia	Point prevalence	1-9 / 100 000	4.4	Estonia	19039240	The prevalence of hereditary spastic paraplegia and the occurrence of SPG4 mutations in Estonia. <h4>Background</h4>Hereditary spastic paraplegia (HSP) is a clinically and genetically heterogeneous disorder, with a variable reported prevalence ranging from 0.5 to 12 per 100,000. The aim of this retrospective study was to evaluate the prevalence of HSP and estimate the percentage of SPG4 mutations…	['prevalence', 'occurrence', 'crude prevalence rate']	['0.5 to 12 per 100,000', '4.4 per 100,000']	['Estonia', 'Estonian']	None	None	['Estonian']
666	Osteogenesis imperfecta	Point prevalence	1-5 / 10 000	8.06	Worldwide	31769437	Osteogenesis imperfect: clinical and epidemiological findings in a series of pediatric patients. Background:Osteogenesis imperfecta (OI) is the most common hereditary bone disorder with an incidence of one in 10,000-25,000 births. It is caused mainly by mutations in the genes that code for Type I collagen chains. In most cases, it shows an autosomal dominant inheritance pattern. OI is characteriz…	['incidence']	['one in 10,000-25,000 births']	['Andes']	['between January 2006 and December 2018']	None	None
418	Congenital adrenal hyperplasia	Prevalence at birth	1-9 / 100 000	6.7	Europe	15964450	Congenital adrenal hyperplasia. Congenital adrenal hyperplasia (CAH) due to deficiency of 21-hydroxylase is a disorder of the adrenal cortex characterised by cortisol deficiency, with or without aldosterone deficiency, and androgen excess. Patients with the most severe form also have abnormalities of the adrenal medulla and epinephrine deficiency. The severe classic form occurs in one in 15,000 b…	['occurs']	['one in 15,000 births']	['worldwide']	None	None	None
418	Congenital adrenal hyperplasia	Prevalence at birth	1-9 / 100 000	6.7	Europe	15554889	Neonatal screening for congenital adrenal hyperplasia. Congenital adrenal hyperplasia (CAH) is well suited for newborn screening, as it is a common and potentially fatal disease which can be easily diagnosed by a simple hormonal measurement in blood. Moreover, early recognition and treatment can prevent severe salt wasting, dehydration and death and shorten the time of male sex assignment in viri…	['prevalence']	['approximately 1:15 000-16 000', '1:19 000']	['Japan', 'Europe', 'USA']	None	['male', 'females.In']	None
418	Congenital adrenal hyperplasia	Prevalence at birth	1-9 / 100 000	6.65	Italy	15818055	Neonatal screening for congenital adrenal hyperplasia in North-Eastern Italy: a report three years into the program. <h4>Aims</h4>To evaluate the incidence of congenital adrenal hyperplasia (CAH) in the Northern Italian population and the efficiency of the North-Eastern Italy screening program. To adjust cut-off levels for 17-hydroxyprogesterone (17-OHP) in relation to gestational age and birth w…	['incidence']	['1:21,380']	['North-Eastern Italy', 'Italian']	['September 2001']	None	['Northern']
418	Congenital adrenal hyperplasia	Prevalence at birth	1-9 / 100 000	7.65	Netherlands	15554889	Neonatal screening for congenital adrenal hyperplasia. Congenital adrenal hyperplasia (CAH) is well suited for newborn screening, as it is a common and potentially fatal disease which can be easily diagnosed by a simple hormonal measurement in blood. Moreover, early recognition and treatment can prevent severe salt wasting, dehydration and death and shorten the time of male sex assignment in viri…	['prevalence']	['approximately 1:15 000-16 000', '1:19 000']	['Japan', 'Europe', 'USA']	None	['male', 'females.In']	None
418	Congenital adrenal hyperplasia	Prevalence at birth	1-9 / 100 000	7.65	Netherlands	11731654	Newborn screening for congenital adrenal hyperplasia in the Netherlands. <h4>Objective</h4>To evaluate whether congenital adrenal hyperplasia (CAH) patients can be detected by newborn screening before the occurrence of life-threatening salt wasting and whether the prevalence, specificity, and sensitivity are adequate enough for a routine screening procedure.<h4>Design</h4>From 1998, a 2-year regi…	['occurrence', 'prevalence', 'overall prevalence']	['1:11 764']	['the', 'Netherlands']	['1998', '1999', '1998 and 1999']	['males/8', 'females', 'males/9']	['Dutch']
418	Congenital adrenal hyperplasia	Prevalence at birth	1-9 / 100 000	4	Belgium	15554889	Neonatal screening for congenital adrenal hyperplasia. Congenital adrenal hyperplasia (CAH) is well suited for newborn screening, as it is a common and potentially fatal disease which can be easily diagnosed by a simple hormonal measurement in blood. Moreover, early recognition and treatment can prevent severe salt wasting, dehydration and death and shorten the time of male sex assignment in viri…	['prevalence']	['approximately 1:15 000-16 000', '1:19 000']	['Japan', 'Europe', 'USA']	None	['male', 'females.In']	None
418	Congenital adrenal hyperplasia	Prevalence at birth	1-9 / 100 000	9.3	Switzerland	12213856	High reliability of neonatal screening for congenital adrenal hyperplasia in Switzerland. Newborn screening for congenital adrenal hyperplasia (CAH) is justified by the sometimes difficult clinical diagnosis and the risks associated with missed diagnosis, particularly the life-threatening salt-wasting crisis. In Switzerland, nationwide screening for CAH by measuring 17-hydroxyprogesterone levels …	['incidence']	['1 in 10,749']	['Switzerland', 'Zurich']	['1992', 'Between January 1 , 1993 , and May 31 , 2001']	None	None
418	Congenital adrenal hyperplasia	Prevalence at birth	1-9 / 100 000	6.3	Cuba	23481450	Newborn screening for congenital adrenal hyperplasia in Cuba: six years of experience. <h4>Background</h4>Since 2005, a newborn screening program for congenital adrenal hyperplasia (CAH) by measuring 17-alpha-hydroxyprogesterone (17OHP) in dried blood spots was introduced in Cuba.<h4>Methods</h4>The hormone was measured by the 17OHP Neonatal UMELISA method, in samples collected on the 5th day as …	['incidence']	['1:15,931']	['Cuba']	['2005', 'January 2005 to December 2010']	None	None
418	Congenital adrenal hyperplasia	Prevalence at birth	1-9 / 100 000	6.7	Taiwan, Province of China	12517042	Neonatal screening for congenital adrenal hyperplasia in Taiwan: a pilot study. Congenital adrenal hyperplasia (CAH) is an autosomal recessive disorder with defects in steroidogenesis. Its wide and non-specific clinical spectrum poses problems for early diagnosis. Without a screening program, affected newborns may be missed, even though they have a life-threatening illness. The purpose of this st…	['prevalence', 'estimated prevalence']	['1:14,822', '20 babies', 'are born each year']	['Taiwan']	['March 1 , 2000 , to August 31 , 2001']	['female', 'male']	None
418	Congenital adrenal hyperplasia	Prevalence at birth	1-5 / 10 000	38.8	India	15053381	Newborn screening in India. Expanded newborn screening (NBS) is aimed for early detection and intervention of treatable inborn errors of metabolism and also to establish incidence of these disorders in this part of the globe. The first expanded NBS programme initiated in the capital city of Andhra Pradesh to screen all the newborns born in four major Government Maternity Hospitals in Hyderabad by…	['incidence', 'prevalence']	['1', '1700', '1', '1', '100', '1 in every thousand newborns']	['India', 'globe', 'Andhra Pradesh', 'Hyderabad']	None	None	None
418	Congenital adrenal hyperplasia	Prevalence at birth	1-9 / 100 000	4.8	United States	15964450	Congenital adrenal hyperplasia. Congenital adrenal hyperplasia (CAH) due to deficiency of 21-hydroxylase is a disorder of the adrenal cortex characterised by cortisol deficiency, with or without aldosterone deficiency, and androgen excess. Patients with the most severe form also have abnormalities of the adrenal medulla and epinephrine deficiency. The severe classic form occurs in one in 15,000 b…	['occurs']	['one in 15,000 births']	['worldwide']	None	None	None
216	Neuronal ceroid lipofuscinosis	Point prevalence	1-9 / 1 000 000	0.12	Italy	23374165	Molecular epidemiology of childhood neuronal ceroid-lipofuscinosis in Italy. <h4>Background</h4>To review the descriptive epidemiological data on neuronal ceroid lipofuscinoses (NCLs) in Italy, identify the spectrum of mutations in the causative genes, and analyze possible genotype-phenotype relations.<h4>Methods</h4>A cohort of NCL patients was recruited through CLNet, a nationwide network of ch…	['incidence rate', 'born', 'Prevalence', 'incidence']	['0.98/100,000 live births', '69', '5 new cases a year', '1.2/1,000,000 .']	['Italy', 'European']	['between 1966 and 2010', 'between 1992 and 2004']	None	None
216	Neuronal ceroid lipofuscinosis	Annual incidence	1-9 / 1 000 000	0.98	Italy	23374165	Molecular epidemiology of childhood neuronal ceroid-lipofuscinosis in Italy. <h4>Background</h4>To review the descriptive epidemiological data on neuronal ceroid lipofuscinoses (NCLs) in Italy, identify the spectrum of mutations in the causative genes, and analyze possible genotype-phenotype relations.<h4>Methods</h4>A cohort of NCL patients was recruited through CLNet, a nationwide network of ch…	['incidence rate', 'born', 'Prevalence', 'incidence']	['0.98/100,000 live births', '69', '5 new cases a year', '1.2/1,000,000 .']	['Italy', 'European']	['between 1966 and 2010', 'between 1992 and 2004']	None	None
216	Neuronal ceroid lipofuscinosis	Prevalence at birth	1-9 / 1 000 000	0.56	Italy	7668318	Neuronal ceroid-lipofuscinoses in Italy: an epidemiological study. To establish the incidence of neuronal ceroid-lipofuscinoses (NCL) in Italy, we sent a questionnaire to all Neuropediatric and Child Neuropsychiatric Departments (answer rate 15/34 = 44%). Diagnoses were accepted only when based on firm clinical and/or electron microscopic criteria. We collected 58 cases born between 1966-1991 (2 …	['incidence', 'overall']	['0.56 per 100,000 live births', '0.36', '0.20']	['Italy']	['between 1966-1991', 'between 1974-1984']	None	['Italian']
216	Neuronal ceroid lipofuscinosis	Prevalence at birth	1-9 / 100 000	4	Norway	17092455	Occurrence of and mortality from childhood neuronal ceroid lipofuscinoses in norway. The aim of this study was to estimate the prevalence of, incidence of, and survival from childhood neuronal lipofuscinoses in Norway. All children with neuronal ceroid lipofuscinoses living in Norway are referred to the Tambartun National Resource Centre for the Visually Impaired. We based the data collection on …	['Occurrence', 'prevalence', 'incidence', 'average', 'annual incidence rate']	['8.3 per million inhabitants', '1.8 per 100,000 live births', '3.9']	['norway', 'Norway', 'Tambartun']	['1957 to 1998', '2005', '1957 to 1978', '1978 to 1999', '1967-1998', '1975', '1957 to 1975']	None	None
355	Gaucher disease	Prevalence at birth	1-9 / 100 000	1.3	Worldwide	23046562	The French Gaucher's disease registry: clinical characteristics, complications and treatment of 562 patients. <h4>Background</h4>Clinical features, complications and treatments of Gaucher's disease (GD), a rare autosomal-recessive disorder due to a confirmed lysosomal enzyme (glucocerebrosidase) deficiency, are described.<h4>Methods</h4>All patients with known GD, living in France, with â‰¥ 1 con…	['Birth incidence rate', 'prevalence']	['1/50,000', '1/136,000']	['France']	['1980-2010', '2009-2010', 'December 2010']	['females']	['French']
355	Gaucher disease	Point prevalence	1-9 / 1 000 000	0.67	Spain	22429443	Mapping the genetic and clinical characteristics of Gaucher disease in the Iberian Peninsula. <h4>Background</h4>Gaucher disease (GD) is due to deficiency of the glucocerebrosidase enzyme. It is panethnic, but its presentation reveals ethnicity-specific characteristics.<h4>Methods</h4>We evaluated the distribution, and clinical and genetic characteristics of GD patients in the Iberian Peninsula (…	['prevalence']	['1/149,000 inhabitants']	['the Iberian Peninsula', 'the', 'Iberian Peninsula']	None	None	['panethnic']
355	Gaucher disease	Prevalence at birth	1-9 / 100 000	5.7	Austria	22133539	Neonatal screening for lysosomal storage disorders: feasibility and incidence from a nationwide study in Austria. <h4>Background</h4>The interest in neonatal screening for lysosomal storage disorders has increased substantially because of newly developed enzyme replacement therapies, the need for early diagnosis, and technical advances. We tested for Gaucher's disease, Pompe's disease, Fabry's di…	['incidence']	['1 per 3859 births', '1 per 8684', '1 per 17,368']	['Austria']	['January , 2010 to July , 2010']	['Women']	['Austrian']
355	Gaucher disease	Annual incidence	1-9 / 100 000	2.6	France	23046562	The French Gaucher's disease registry: clinical characteristics, complications and treatment of 562 patients. <h4>Background</h4>Clinical features, complications and treatments of Gaucher's disease (GD), a rare autosomal-recessive disorder due to a confirmed lysosomal enzyme (glucocerebrosidase) deficiency, are described.<h4>Methods</h4>All patients with known GD, living in France, with â‰¥ 1 con…	['Birth incidence rate', 'prevalence']	['1/50,000', '1/136,000']	['France']	['1980-2010', '2009-2010', 'December 2010']	['females']	['French']
355	Gaucher disease	Prevalence at birth	1-9 / 100 000	2	France	23046562	The French Gaucher's disease registry: clinical characteristics, complications and treatment of 562 patients. <h4>Background</h4>Clinical features, complications and treatments of Gaucher's disease (GD), a rare autosomal-recessive disorder due to a confirmed lysosomal enzyme (glucocerebrosidase) deficiency, are described.<h4>Methods</h4>All patients with known GD, living in France, with â‰¥ 1 con…	['Birth incidence rate', 'prevalence']	['1/50,000', '1/136,000']	['France']	['1980-2010', '2009-2010', 'December 2010']	['females']	['French']
355	Gaucher disease	Point prevalence	1-9 / 1 000 000	0.74	France	23046562	The French Gaucher's disease registry: clinical characteristics, complications and treatment of 562 patients. <h4>Background</h4>Clinical features, complications and treatments of Gaucher's disease (GD), a rare autosomal-recessive disorder due to a confirmed lysosomal enzyme (glucocerebrosidase) deficiency, are described.<h4>Methods</h4>All patients with known GD, living in France, with â‰¥ 1 con…	['Birth incidence rate', 'prevalence']	['1/50,000', '1/136,000']	['France']	['1980-2010', '2009-2010', 'December 2010']	['females']	['French']
355	Gaucher disease	Prevalence at birth	1-9 / 100 000	1.7	Australia	9918480	Prevalence of lysosomal storage disorders. <h4>Context</h4>Lysosomal storage disorders represent a group of at least 41 genetically distinct, biochemically related, inherited diseases. Individually, these disorders are considered rare, although high prevalence values have been reported in some populations. These disorders are devastating for individuals and their families and result in considerab…	['Prevalence', 'prevalence', 'combined prevalence']	['1 per 57000 live births', '1 per 4.2 million live births', '1 per 7700 live births']	['Australia']	['January 1 , 1980', 'through', 'December 31 , 1996']	None	['Australian']
355	Gaucher disease	Prevalence at birth	1-9 / 100 000	1.13	Czech Republic	20490927	The birth prevalence of lysosomal storage disorders in the Czech Republic: comparison with data in different populations. The aim of this retrospective study was to determine the prevalence of lysosomal storage disorders (LSDs) in the Czech Republic. The data on cases diagnosed between 1975 and 2008 were collected and analyzed. The overall prevalence of LSDs in the Czech population (12.25 per 100…	['birth prevalence', 'prevalence', 'overall prevalence', 'combined prevalences']	['12.25 per 100,000', '14 per 100,000', '12.9 per 100,000', '12.1 per 100,000', '25 per 100,000', '1.13 per 100,000 births', '5.0 , 3.72 , and 2.29 per 100,000 live births', '0.57 per 100,000 live births']	['the Czech Republic', 'Netherlands', 'Australia', 'Italy', 'the north of Portugal']	['between 1975 and 2008']	None	['Czech']
388	Hirschsprung disease	Prevalence at birth	1-5 / 10 000	13.2	Europe	25066220	Hirschsprung's disease prevalence in Europe: a register based study. <h4>Background</h4>Hirschsprung's disease is a congenital gut motility disorder, characterised by the absence of the enteric ganglion cells along the distal gut. The aim of this study was to describe the epidemiology of Hirschsprung's disease, including additional congenital anomalies, total prevalence, trends, and association w…	['prevalence', 'total prevalence', 'Prevalence rates']	['number', 'cases per 10,000 births', '1.09', 'per 10,000 births', '=', '0.97', 'per 10,000 births']	['Europe']	['1980 to 2009']	['women']	None
304	Epidermolysis bullosa simplex	Point prevalence	1-9 / 1 000 000	0.656	Worldwide	33095945	Novel insights into the epidemiology of epidermolysis bullosa (EB) from the Dutch EB Registry: EB more common than previously assumed? <h4>Background</h4>Epidermolysis bullosa (EB) is a heterogeneous group of rare and incurable genetic disorders characterized by fragility of the skin and mucosae, resulting in blisters and erosions. Several epidemiological studies in other populations have been ca…	['incidence', 'point-prevalence']	['41.3 per million live births', '22.4 per million population', '17.5 and 11.9', 'and 2.1', 'and', '0.5 and 0.2']	['Netherlands']	['between 1988 and 2018']	None	['Dutch']
304	Epidermolysis bullosa simplex	Point prevalence	1-9 / 100 000	1.19	Netherlands	33095945	Novel insights into the epidemiology of epidermolysis bullosa (EB) from the Dutch EB Registry: EB more common than previously assumed? <h4>Background</h4>Epidermolysis bullosa (EB) is a heterogeneous group of rare and incurable genetic disorders characterized by fragility of the skin and mucosae, resulting in blisters and erosions. Several epidemiological studies in other populations have been ca…	['incidence', 'point-prevalence']	['41.3 per million live births', '22.4 per million population', '17.5 and 11.9', 'and 2.1', 'and', '0.5 and 0.2']	['Netherlands']	['between 1988 and 2018']	None	['Dutch']
178320	Acute lung injury	Annual incidence	1-5 / 10 000	25	Europe	15659944	Epidemiology of acute lung injury. <h4>Purpose of review</h4>Acute lung injury and its extreme manifestation, acute respiratory distress syndrome, complicate a wide variety of serious medical and surgical conditions, only some of which affect the lung directly. Despite recent evidence-based advances in clinical management, acute lung injury and acute respiratory distress syndrome are associated w…	['incidence']	['17-64 per 100,000 person-years', '17-34 per 100 , 000 person-years']	['the United States', 'Europe', 'Australia']	None	None	None
178320	Acute lung injury	Annual incidence	1-5 / 10 000	25	Australia	15659944	Epidemiology of acute lung injury. <h4>Purpose of review</h4>Acute lung injury and its extreme manifestation, acute respiratory distress syndrome, complicate a wide variety of serious medical and surgical conditions, only some of which affect the lung directly. Despite recent evidence-based advances in clinical management, acute lung injury and acute respiratory distress syndrome are associated w…	['incidence']	['17-64 per 100,000 person-years', '17-34 per 100 , 000 person-years']	['the United States', 'Europe', 'Australia']	None	None	None
178320	Acute lung injury	Annual incidence	6-9 / 10 000	65	United States	15659944	Epidemiology of acute lung injury. <h4>Purpose of review</h4>Acute lung injury and its extreme manifestation, acute respiratory distress syndrome, complicate a wide variety of serious medical and surgical conditions, only some of which affect the lung directly. Despite recent evidence-based advances in clinical management, acute lung injury and acute respiratory distress syndrome are associated w…	['incidence']	['17-64 per 100,000 person-years', '17-34 per 100 , 000 person-years']	['the United States', 'Europe', 'Australia']	None	None	None
178320	Acute lung injury	Annual incidence	6-9 / 10 000	65	United States	20073554	Acute lung injury: epidemiology, pathogenesis, and treatment. Acute lung injury (ALI) remains a significant source of morbidity and mortality in the critically ill patient population. Defined by a constellation of clinical criteria (acute onset of bilateral pulmonary infiltrates with hypoxemia without evidence of hydrostatic pulmonary edema), ALI has a high incidence (200,000 per year in the US) …	['incidence']	['200,000 per year']	['US']	None	None	None
178320	Acute lung injury	Annual incidence	6-9 / 10 000	65	United States	9468178	Acute lung injury and the acute respiratory distress syndrome. <h4>Objective</h4>To review acute lung injury (ALI) and the acute respiratory distress syndrome (ARDS) in light of recent information about the definitions, epidemiology, pathophysiology, management, and outcome of these conditions.<h4>Data sources</h4>The author's personal files as well as the computerized MEDLINE database. STUDY SOL…	['incidence']	['approximately 70 and 7 patients out of 100,000 of', 'total', 'per year']	['Worldwide']	None	None	None
270	Oculopharyngeal muscular dystrophy	Point prevalence	>1 / 1000	167	Specific population	9392014	Epidemiology and inheritance of oculopharyngeal muscular dystrophy in Israel. Oculopharyngeal muscular dystrophy (OPMD) is considered frequent among French Canadians. Our previous observations suggested it is common also among the Jews originating from Bukhara in Uzbekistan, many of whom are now living in Israel. One hundred and seventeen OPMD patients were identified in a population of 70,000 pe…	['calculated', 'prevalence']	['1:600']	['Israel', 'Bukhara', 'Uzbekistan']	None	None	['French Canadians', 'Jews', 'Bukharian']
270	Oculopharyngeal muscular dystrophy	Point prevalence	1-9 / 100 000	1	France	2204987	[Oculopharyngeal muscular dystrophy. A census of French families and genealogic study] The first results of a collaborative study aimed at collecting all French families affected by oculopharyngeal muscular dystrophy (OPMD) and their genealogy are presented. The study was carried out in 28 families in whom the diagnosis of OPMD in the propositus was confirmed by the presence of typical intranucle…	['prevalence']	['1/200,000']	['France', 'Canada', 'USA', 'Quebec']	None	None	['French', 'French-Canadian', 'Italian', 'Armenian']
244	Primary ciliary dyskinesia	Point prevalence	1-5 / 10 000	44	Pakistan	19720631	High prevalence of primary ciliary dyskinesia in a British Asian population. Determining the prevalence of primary ciliary dyskinesia (PCD) in different populations has proved difficult, with estimates varying between one in 4000 to one in 40,000. The aim of this study was to determine the incidence of PCD in a well-defined highly consanguineous Asian population in the UK. Over a 15-year period a…	['prevalence', 'incidence']	['one in 4000 to one in 40,000', 'one in 2265']	['UK', 'Bradford ,']	None	None	['British Asian', 'Asian']
589	Myasthenia gravis	Point prevalence	1-9 / 100 000	7.77	Worldwide	20565885	A systematic review of population based epidemiological studies in Myasthenia Gravis. <h4>Background</h4>The aim was to collate all myasthenia gravis (MG) epidemiological studies including AChR MG and MuSK MG specific studies. To synthesize data on incidence rate (IR), prevalence rate (PR) and mortality rate (MR) of the condition and investigate the influence of environmental and technical factor…	['incidence rate', 'prevalence rate']	['1.7 billion population-years', '5.3 per million person-years', '77.7 per']	['Worldwide']	['between 1950 and 2007']	None	None
589	Myasthenia gravis	Annual incidence	1-9 / 100 000	2.1	Spain	12654975	Myasthenia gravis: a higher than expected incidence in the elderly. This 10-year (1991 to 2000) prospective study of MG in the county of Osona (Barcelona, Spain) reveals an annual incidence rate of 21.27 cases per million inhabitants (95% CI 13.89 to 31.16). Incidence increased from 5.03 x 10(6) in the age group of 0 to 14 years to 14.68 x 10(6) in the age group of 15 to 64 years and to 63.38 x 1…	['incidence', 'annual incidence rate', 'Incidence']	['21.27 cases per million inhabitants', 'x 10']	['county', 'Osona', 'Barcelona', 'Spain']	['1991 to 2000']	None	None
589	Myasthenia gravis	Lifetime Prevalence	1-5 / 10 000	40	United Kingdom	10733998	The incidence and lifetime prevalence of neurological disorders in a prospective community-based study in the UK. Over an 18-month period, all incident cases of neurological disorders were ascertained prospectively in an unselected urban population based in 13 general practices in the London area by a General Practice Linkage Scheme with the National Hospital for Neurology and Neurosurgery. In th…	['incidence', 'prevalence', 'age-', 'sex-adjusted incidence rates', 'rates', 'Lifetime prevalence rates', 'rate', 'prevalent']	['per 100 000 persons per annum', 'per 1000 persons', 'per 100 000 population']	['UK', 'London']	None	None	None
589	Myasthenia gravis	Annual incidence	1-9 / 100 000	1.11	United Kingdom	9771771	Myasthenia gravis: a population based epidemiological study in Cambridgeshire, England. <h4>Objectives</h4>To perform a comprehensive survey of myasthenia gravis in the county of Cambridgeshire, England, establishing contemporary epidemiological data.<h4>Methods</h4>Cases were ascertained from multiple sources. Prevalent patients were visited and assessed by means of a standardised questionnaire …	['Prevalent', 'prevalence', 'incidence']	['15 per 100000 population', '1.1/100000 population/year']	['Cambridgeshire ,', 'England', 'the county']	None	['women']	None
589	Myasthenia gravis	Point prevalence	1-5 / 10 000	15	United Kingdom	9771771	Myasthenia gravis: a population based epidemiological study in Cambridgeshire, England. <h4>Objectives</h4>To perform a comprehensive survey of myasthenia gravis in the county of Cambridgeshire, England, establishing contemporary epidemiological data.<h4>Methods</h4>Cases were ascertained from multiple sources. Prevalent patients were visited and assessed by means of a standardised questionnaire …	['Prevalent', 'prevalence', 'incidence']	['15 per 100000 population', '1.1/100000 population/year']	['Cambridgeshire ,', 'England', 'the county']	None	['women']	None
589	Myasthenia gravis	Annual incidence	1-9 / 100 000	1.33	Serbia	23363926	Epidemiological study of adult-onset myasthenia gravis in the area of Belgrade (Serbia) in the period 1979-2008. <h4>Background</h4>The aim of this study was to analyze the prevalence and incidence of adult-onset myasthenia gravis (MG) in the Belgrade population from 1979 to 2008.<h4>Methods</h4>Data on the number of MG patients and their basic demographic and clinical characteristics were collec…	['prevalence', 'incidence', 'Incidence', 'annual standardized incidence rate', 'incidence rates', 'Age-specific incidence rates', 'age-specific incidence rates']	['188.3/1,000,000', '237.8/1,000,000', '139.4/1,000,000', '13.3/1,000,000', '14.1/1,000,000', '12.2/1,000,000']	['Belgrade', 'Serbia']	['1979-2008', '1979 to 2008', '1979-1992', '1993-2008', 'December 31st , 2008']	['women', 'men']	['Belgrade']
589	Myasthenia gravis	Point prevalence	1-5 / 10 000	31.8	Serbia	23363926	Epidemiological study of adult-onset myasthenia gravis in the area of Belgrade (Serbia) in the period 1979-2008. <h4>Background</h4>The aim of this study was to analyze the prevalence and incidence of adult-onset myasthenia gravis (MG) in the Belgrade population from 1979 to 2008.<h4>Methods</h4>Data on the number of MG patients and their basic demographic and clinical characteristics were collec…	['prevalence', 'incidence', 'Incidence', 'annual standardized incidence rate', 'incidence rates', 'Age-specific incidence rates', 'age-specific incidence rates']	['188.3/1,000,000', '237.8/1,000,000', '139.4/1,000,000', '13.3/1,000,000', '14.1/1,000,000', '12.2/1,000,000']	['Belgrade', 'Serbia']	['1979-2008', '1979 to 2008', '1979-1992', '1993-2008', 'December 31st , 2008']	['women', 'men']	['Belgrade']
[truncated: 1,246 more rows]
